# Supplementary material for: Autoimmunomic Signatures of Aging and Age-Related Neurodegenerative Diseases Are Associated With Brain Function and Ribosomal Proteins
Source: Front Aging Neurosci. 2021 May 28;13:679688. doi: 10.3389/fnagi.2021.679688 (PMC8192960; doi:10.3389/fnagi.2021.679688)
Supplement: Supplementary file 1 [file Table_1.XLSX]

## Sheet: List of supplementary tables
sTable	Title
sTable1	List if samples used in this study
sTable2	Association of 9256 autoantibodies with age and sex determined using linear model
sTable3	List of autoantibodies positively or negatively associated with aging in healthy subjects
sTable4	Six clusters of aging-associated autoantibodies
sTable5	Enrichment analysis of 6 clusters of aging-associated autoantibodies
sTable6	List of accession ID of autoantigens within the three waves of antoantibody changes during aging
sTable7	Enrichment analysis of 3 waves of auoantibody changes during aging
sTable8	Association of 9256 autoantibodies with ESPD, PD, AD and MS determined using linear model
sTable9	Enrichment analysis of autoantibodies associated with ESPD, PD, AD and MS
sTable10	List of autoantibodies used for the prediction of aging and agie-related diseases
sTable11	List of autoantibodies against ribosomal proteins used for the prediction of aging and agie-related diseases

## Sheet: sTable1
sTable1: List of samples used in this study
Group	# of subjects	Female/Male	Age (Mean±SD)
Healthy controls	155	69/86	55±15.4
Early stage parkinson’s disease (ESPD)	103	43/60	63±9.25
Advanced stage parkinson’s disease (ASPD)	24	9/15	74±8.89
Alzheimer disease (AD)	46	26/20	78±8.79
Multiple sclerosis (MS)	30	20/10	51±9.19

## Sheet: sTable2
sTable2: Linear model of autoantibodies against 9256 proteins in the blood of 155 healthy controls was fitted and adjusted with Age and Sex. P values was calculated by F test and adj.pvalues was pvalues adjusted using BH method
			Age			Sex
Accession ID	Name	Full name	Coefficients	Pvalue	Adjust Pvalue	Coefficients	Pvalue	Adjust Pvalue
NM_004113.3	FGF12	fibroblast growth factor 12(FGF12)	0.0327783	2.73998e-15	1.61294e-11	-0.511895	1.75545e-05	0.00156235
NM_016440.1	VRK3	vaccinia related kinase 3(VRK3)	0.0307427	3.48519e-15	1.61294e-11	-0.552059	1.11069e-06	0.000302369
NM_007117.1	TRH	thyrotropin releasing hormone(TRH)	0.0209688	9.34796e-15	2.88416e-11	-0.365268	3.30341e-06	0.000501252
NM_030781.2	COLEC12	collectin subfamily member 12(COLEC12)	0.022835	1.5128e-14	3.50062e-11	-0.391405	5.61313e-06	0.000649439
BC022378.1	ZKSCAN1	zinc finger with KRAB and SCAN domains 1(ZKSCAN1)	0.0263743	2.15493e-14	3.9892e-11	-0.527174	1.99081e-07	0.000264984
NM_017882.1	CLN6	ceroid-lipofuscinosis, neuronal 6, late infantile, variant(CLN6)	0.016891	3.28836e-14	5.0464e-11	-0.278182	1.63862e-05	0.00147917
NM_144602.1	C16orf78	chromosome 16 open reading frame 78(C16orf78)	0.0309291	3.81642e-14	5.0464e-11	-0.502847	2.18765e-05	0.0018577
NM_053280.3	ODF3	outer dense fiber of sperm tails 3(ODF3)	0.0235179	5.39404e-14	6.24091e-11	-0.363896	5.73665e-05	0.0038758
NM_153326.1	AKR1A1	aldo-keto reductase family 1 member A1(AKR1A1)	0.0251263	7.04532e-14	6.81571e-11	-0.466023	2.08454e-06	0.000378324
NM_153330.2	DNAJB8	DnaJ heat shock protein family (Hsp40) member B8(DNAJB8)	0.0235552	7.36356e-14	6.81571e-11	-0.364619	6.33059e-05	0.00414616
NM_001412.2	EIF1AX	eukaryotic translation initiation factor 1A, X-linked(EIF1AX)	0.0325475	9.74871e-14	7.61324e-11	-0.549166	1.59285e-05	0.00145975
BC039039.1	ZAP70	zeta chain of T cell receptor associated protein kinase 70(ZAP70)	0.0341184	9.87024e-14	7.61324e-11	-0.672187	6.19776e-07	0.000264984
BC031010.1	SMYD3	SET and MYND domain containing 3(SMYD3)	0.0285979	1.09423e-13	7.79091e-11	-0.537596	1.90347e-06	0.000378324
NM_015471.2	NSL1	NSL1, MIS12 kinetochore complex component(NSL1)	0.0242512	1.43152e-13	9.46438e-11	-0.395064	3.43185e-05	0.00254122
NM_003115.2	UAP1	UDP-N-acetylglucosamine pyrophosphorylase 1(UAP1)	0.0191891	2.31928e-13	1.35535e-10	-0.319521	2.81445e-05	0.00217088
NM_203282.1	ZNF254	zinc finger protein 254(ZNF254)	0.0164802	2.48258e-13	1.35535e-10	-0.356904	9.35038e-08	0.000264984
BC053545.1	TPM1	tropomyosin 1 (alpha)(TPM1)	0.0236373	2.6596e-13	1.35535e-10	-0.434664	4.55373e-06	0.000560965
NM_198563.1	TMEM110	transmembrane protein 110(TMEM110)	0.0221275	2.68574e-13	1.35535e-10	-0.365542	3.40949e-05	0.00254122
BC033025.1	PLPP5	phospholipid phosphatase 5(PLPP5)	0.019525	2.78216e-13	1.35535e-10	-0.367521	2.8561e-06	0.000455793
NM_182691.1	SRPK2	SRSF protein kinase 2(SRPK2)	0.0271105	3.22023e-13	1.49032e-10	-0.498309	5.00537e-06	0.000599003
BC036094.1	GAGE1	G antigen 1(GAGE1)	0.0246194	3.45559e-13	1.49812e-10	-0.405419	3.95152e-05	0.00285744
BC011821.1	RIC8A	RIC8 guanine nucleotide exchange factor A(RIC8A)	0.0244234	3.56078e-13	1.49812e-10	-0.33124	0.000642959	0.0299057
NM_002613.3	PDPK1	3-phosphoinositide dependent protein kinase 1(PDPK1)	-0.0270343	4.64588e-13	1.86966e-10	0.537885	1.07803e-06	0.000302369
BC021250.1	PRMT9	protein arginine methyltransferase 9(PRMT9)	0.0226166	4.97804e-13	1.91986e-10	-0.396279	1.52482e-05	0.00141138
NM_032811.1	TBRG1	transforming growth factor beta regulator 1(TBRG1)	0.0250279	5.66923e-13	2.09898e-10	-0.422804	3.08226e-05	0.00233848
NM_001871.2	CPB1	carboxypeptidase B1(CPB1)	-0.0291338	7.57385e-13	2.69629e-10	0.166179	0.151543	0.603708
NM_006628.4	ARPP19	cAMP regulated phosphoprotein 19(ARPP19)	0.0312768	8.3556e-13	2.73582e-10	-0.433679	0.000619214	0.0289467
BC037253.1	FRMD3	FERM domain containing 3(FRMD3)	0.0235646	8.35919e-13	2.73582e-10	-0.437684	6.21969e-06	0.000693608
NM_001005176.1	SP140	SP140 nuclear body protein(SP140)	0.0169471	8.65008e-13	2.73582e-10	-0.259049	0.000172916	0.00994103
BC012499.1	SIRT1	sirtuin 1(SIRT1)	-0.0268735	9.11344e-13	2.73582e-10	0.384222	0.000433538	0.0215744
NM_001005862	ERBB2	erb-b2 receptor tyrosine kinase 2(ERBB2)	0.0224912	9.16276e-13	2.73582e-10	-0.388979	2.46993e-05	0.00199722
NM_001906.1	CTRB1	chymotrypsinogen B1(CTRB1)	-0.0115899	1.54438e-12	4.45468e-10	0.186935	9.48725e-05	0.00593338
BC028227.1	ZNF471	zinc finger protein 471(ZNF471)	0.0278869	1.58821e-12	4.45468e-10	-0.471967	4.44054e-05	0.00311584
BC026251.1	PAH	phenylalanine hydroxylase(PAH)	-0.0231288	1.78192e-12	4.85103e-10	0.372245	0.000103123	0.00636339
BC028301.1	TYMSOS	TYMS opposite strand(TYMSOS)	-0.0288651	1.91235e-12	5.02404e-10	0.554565	4.60602e-06	0.000560965
NM_000849.1	GSTM3	glutathione S-transferase mu 3(GSTM3)	0.0232534	2.02905e-12	5.02404e-10	-0.467046	1.84782e-06	0.000378324
BC038998.1	FMR1	fragile X mental retardation 1(FMR1)	0.0230126	2.03893e-12	5.02404e-10	-0.360647	0.000160273	0.00933012
BC033985.1	LINC00851	long intergenic non-protein coding RNA 851(LINC00851)	-0.0245516	2.06259e-12	5.02404e-10	0.507054	9.95926e-07	0.000302369
BC029811.1	CCDC155	coiled-coil domain containing 155(CCDC155)	-0.0199264	2.2053e-12	5.2339e-10	0.450295	1.1159e-07	0.000264984
BC006364.1	TBCD	tubulin folding cofactor D(TBCD)	0.0186815	2.5011e-12	5.78754e-10	-0.405963	3.2868e-07	0.000264984
NM_005842.2	SPRY2	sprouty RTK signaling antagonist 2(SPRY2)	0.0262341	2.59962e-12	5.8688e-10	-0.486715	1.05828e-05	0.00107642
NM_025083.2	EDC3	enhancer of mRNA decapping 3(EDC3)	0.0285791	2.79857e-12	6.16751e-10	-0.516381	1.78884e-05	0.0015769
BC015799.1	CASP7	caspase 7(CASP7)	0.016579	3.37825e-12	7.27188e-10	-0.345868	1.03059e-06	0.000302369
BC058039.1	SPATA19	spermatogenesis associated 19(SPATA19)	-0.0178973	3.47511e-12	7.31036e-10	0.27886	0.000207943	0.0114567
NM_134428.1	RFX3	regulatory factor X3(RFX3)	0.0234348	3.82303e-12	7.86355e-10	-0.341492	0.000518516	0.0251277
BC032454.1	SDCCAG8	serologically defined colon cancer antigen 8(SDCCAG8)	0.022136	4.58889e-12	9.23364e-10	-0.343344	0.0002427	0.0130606
BC030537.1	LPIN1	lipin 1(LPIN1)	0.0207531	6.02557e-12	1.18665e-09	-0.386993	1.40092e-05	0.00132315
BC098117.1	SUGCT	succinyl-CoA:glutarate-CoA transferase(SUGCT)	0.0131371	7.52987e-12	1.45201e-09	-0.211686	0.000167944	0.00971553
NM_182503.1	ADAT2	adenosine deaminase, tRNA specific 2(ADAT2)	0.0237437	8.06518e-12	1.5235e-09	-0.402147	8.16174e-05	0.00517432
NM_006329.2	FBLN5	fibulin 5(FBLN5)	-0.0167454	1.25628e-11	2.32563e-09	0.368496	6.2193e-07	0.000264984
NM_032730.3	RTN4IP1	reticulon 4 interacting protein 1(RTN4IP1)	0.00727908	1.42406e-11	2.58452e-09	-0.0952159	0.00242726	0.0838312
NM_000861.2	HRH1	histamine receptor H1(HRH1)	0.0247755	1.59578e-11	2.84048e-09	-0.572675	2.14512e-07	0.000264984
BC009262.2	FNBP1	formin binding protein 1(FNBP1)	0.0171604	1.64668e-11	2.87579e-09	-0.300559	6.34328e-05	0.00414616
NM_015381.1	FAM19A5	family with sequence similarity 19 member A5, C-C motif chemokine like(FAM19A5)	-0.0203524	2.28886e-11	3.92328e-09	0.40972	6.03722e-06	0.00068147
NM_004958.2	MTOR	mechanistic target of rapamycin(MTOR)	0.0172017	2.54925e-11	4.29016e-09	-0.338218	1.01078e-05	0.00104204
BC031964.1	GLUL	glutamate-ammonia ligase(GLUL)	0.0292899	2.65733e-11	4.39219e-09	-0.517137	6.76587e-05	0.00434895
BC000046.2	ICAM4	intercellular adhesion molecule 4 (Landsteiner-Wiener blood group)(ICAM4)	0.0203917	5.2043e-11	8.45105e-09	-0.332686	0.000278235	0.0148008
BC047883.2	SEC31A	SEC31 homolog A, COPII coat complex component(SEC31A)	0.0208199	5.68176e-11	9.05871e-09	-0.39686	2.60714e-05	0.00208031
NM_017966.1	VPS37C	VPS37C, ESCRT-I subunit(VPS37C)	0.00537519	5.77424e-11	9.05871e-09	-0.0401927	0.09098	0.526649
NM_017703.1	FBXL12	F-box and leucine rich repeat protein 12(FBXL12)	0.00655571	6.24286e-11	9.51113e-09	-0.0796356	0.00653337	0.163
NM_024514.4	CYP2R1	cytochrome P450 family 2 subfamily R member 1(CYP2R1)	0.0189981	6.26814e-11	9.51113e-09	-0.328778	0.000129401	0.00767779
NM_004148.2	NINJ1	ninjurin 1(NINJ1)	-0.00683484	6.66482e-11	9.94994e-09	0.00620322	0.837307	0.962669
BC033692.1	HMGCR	3-hydroxy-3-methylglutaryl-CoA reductase(HMGCR)	0.0151965	8.20106e-11	1.20491e-08	-0.241931	0.000448279	0.0221886
NM_006837.2	COPS5	COP9 signalosome subunit 5(COPS5)	0.0204057	1.07126e-10	1.54931e-08	-0.43619	4.03459e-06	0.000522092
NM_001315.1	MAPK14	mitogen-activated protein kinase 14(MAPK14)	0.0148255	1.47937e-10	2.10662e-08	-0.327946	2.35264e-06	0.000418771
NM_005522.3	HOXA1	homeobox A1(HOXA1)	0.0119966	1.6609e-10	2.32928e-08	-0.262309	3.22225e-06	0.000497086
BC040376.1	iars2	isoleucyl-tRNA synthetase 2, mitochondrial(IARS2)	-0.0194161	2.42055e-10	3.34397e-08	0.353409	0.000104845	0.00642679
BC002677.1	AHDC1	AT-hook DNA binding motif containing 1(AHDC1)	0.025798	2.64605e-10	3.60174e-08	-0.517042	2.23717e-05	0.00185942
BC000232.1	REEP5	receptor accessory protein 5(REEP5)	0.0181369	2.74694e-10	3.68488e-08	-0.289261	0.000657876	0.0303099
NM_005089.1	zrsr2	zinc finger CCCH-type, RNA binding motif and serine/arginine rich 2(ZRSR2)	0.023992	2.91402e-10	3.85317e-08	-0.566388	8.3118e-07	0.000286711
BC026039.1	MTG1	mitochondrial ribosome associated GTPase 1(MTG1)	0.00907973	6.48506e-10	8.45433e-08	-0.0917769	0.0330166	0.360229
XM_294794.1	NA	NA	0.0207502	8.66662e-10	1.11414e-07	-0.510961	6.41707e-07	0.000264984
BC025714.1	PPP3CA	protein phosphatase 3 catalytic subunit alpha(PPP3CA)	-0.00686577	9.17492e-10	1.16333e-07	0.051761	0.114238	0.556114
BC000442.1	AURKB	aurora kinase B(AURKB)	0.00793959	1.14265e-09	1.42924e-07	-0.0613511	0.107797	0.549736
BC008435.1	PRDX3	peroxiredoxin 3(PRDX3)	-0.00694726	1.42485e-09	1.75845e-07	-0.00562075	0.866596	0.969521
NM_007108.1	TCEB2	transcription elongation factor B subunit 2(TCEB2)	-0.00523653	1.51205e-09	1.84152e-07	0.0329841	0.19295	0.643636
NM_001449.2	FHL1	four and a half LIM domains 1(FHL1)	0.0116665	1.54468e-09	1.85682e-07	-0.288542	8.65929e-07	0.000286711
NM_002211.2	ITGB1	integrin subunit beta 1(ITGB1)	0.0165075	2.07064e-09	2.45717e-07	-0.285417	0.000502982	0.0245032
BC064547.1	ADAM2	ADAM metallopeptidase domain 2(ADAM2)	-0.0157572	2.35945e-09	2.76444e-07	0.194237	0.0126003	0.238086
PM_2136	NA	NA	0.00853255	2.7727e-09	3.20801e-07	-0.0415659	0.322359	0.755582
BC002371.2	NIPSNAP1	nipsnap homolog 1 (Celegans)(NIPSNAP1)	0.00403956	3.03552e-09	3.46874e-07	-0.0425297	0.0339693	0.366884
NM_152793.1	MTURN	maturin, neural progenitor differentiation regulator homolog(MTURN)	-0.010782	3.36334e-09	3.79647e-07	-0.00595897	0.910997	0.979769
NM_002133.1	HMOX1	heme oxygenase 1(HMOX1)	0.0208837	4.51679e-09	5.03704e-07	-0.523374	1.36369e-06	0.000332167
BC057243.1	NAALADL2	N-acetylated alpha-linked acidic dipeptidase like 2(NAALADL2)	-0.0166698	4.60033e-09	5.06912e-07	0.329934	0.000110334	0.00667483
BC017202.2	IVD	isovaleryl-CoA dehydrogenase(IVD)	0.0123611	5.10896e-09	5.56336e-07	-0.204599	0.00116746	0.046737
BC009780.1	SF3B3	splicing factor 3b subunit 3(SF3B3)	-0.00434918	6.53364e-09	7.03202e-07	0.0296618	0.178088	0.630985
BC009486.1	LRRC8D	leucine rich repeat containing 8 family member D(LRRC8D)	-0.0257626	7.38786e-09	7.86e-07	0.130395	0.318866	0.753047
NM_023936.1	MRPS34	mitochondrial ribosomal protein S34(MRPS34)	0.00413818	8.80686e-09	9.26322e-07	-0.0312248	0.140304	0.593266
NM_003992.1	CLK3	CDC like kinase 3(CLK3)	0.00477692	9.79597e-09	1.01878e-06	-0.0681986	0.00585893	0.151059
BC011924.1	UNKL	unkempt family like zinc finger(UNKL)	0.00544009	1.04434e-08	1.07404e-06	-0.0673031	0.0168341	0.271931
NM_001167.2	XIAP	X-linked inhibitor of apoptosis(XIAP)	0.0227621	1.15397e-08	1.17375e-06	-0.534856	9.80228e-06	0.00103102
NM_181503.1	EXOSC8	exosome component 8(EXOSC8)	-0.0215031	1.22883e-08	1.23631e-06	0.155969	0.160753	0.614046
NM_018285.1	IMP3	IMP3, U3 small nucleolar ribonucleoprotein(IMP3)	0.00354421	1.40472e-08	1.39807e-06	-0.0426845	0.0211336	0.304219
BC014394.1	AHDC1	AT-hook DNA binding motif containing 1(AHDC1)	0.030928	1.55167e-08	1.5279e-06	-0.888182	1.32021e-07	0.000264984
NM_004503.2	HOXC6	homeobox C6(HOXC6)	0.00733461	1.60841e-08	1.5671e-06	-0.128843	0.00091273	0.0385726
NM_002402.1	MEST	mesoderm specific transcript(MEST)	0.00422967	1.74515e-08	1.68261e-06	-0.0477192	0.0318248	0.355493
NM_005711.3	EDIL3	EGF like repeats and discoidin domains 3(EDIL3)	0.00400787	1.79264e-08	1.71059e-06	-0.0364266	0.0832152	0.510769
BC074501.1	YPEL1	yippee like 1(YPEL1)	0.00398899	1.8159e-08	1.7151e-06	-0.0464948	0.0268522	0.334139
NM_018091.2	ELP3	elongator acetyltransferase complex subunit 3(ELP3)	0.00360971	2.01029e-08	1.87952e-06	-0.0357201	0.060499	0.45646
NM_018464.2	CISD1	CDGSH iron sulfur domain 1(CISD1)	-0.0039445	2.12939e-08	1.9647e-06	0.0320476	0.123293	0.566016
BC032246.1	ZNF44	zinc finger protein 44(ZNF44)	-0.00361802	2.15602e-08	1.9647e-06	0.0415261	0.0301737	0.34743
BC039832.1	PPHLN1	periphilin 1(PPHLN1)	0.00723666	2.16507e-08	1.9647e-06	-0.10144	0.0083581	0.191019
NM_031473.2	IFT81	intraflagellar transport 81(IFT81)	0.0182087	2.28713e-08	2.0553e-06	-0.502584	5.00079e-07	0.000264984
BC066654.1	JMJD6	arginine demethylase and lysine hydroxylase(JMJD6)	0.00484834	2.40326e-08	2.1389e-06	-0.0345234	0.178203	0.630985
NM_178497.2	C4orf26	chromosome 4 open reading frame 26(C4orf26)	0.00546858	2.56515e-08	2.26124e-06	-0.0938073	0.00141618	0.053722
NM_002721.3	PPP6C	protein phosphatase 6 catalytic subunit(PPP6C)	-0.0064976	2.72537e-08	2.37981e-06	0.137524	9.75301e-05	0.00605865
BC017959.1	MAIP1	matrix AAA peptidase interacting protein 1(MAIP1)	-0.00569475	2.93049e-08	2.53501e-06	0.0633334	0.0375577	0.381825
NM_001633.1	AMBP	alpha-1-microglobulin/bikunin precursor(AMBP)	0.0175123	3.00684e-08	2.57698e-06	-0.429041	8.20917e-06	0.00089393
NM_004502.2	HOXB7	homeobox B7(HOXB7)	-0.0213043	3.82089e-08	3.2446e-06	0.379988	0.00107707	0.0439179
BC021134.1	CNTROB	centrobin, centriole duplication and spindle assembly protein(CNTROB)	-0.00739472	5.1072e-08	4.29747e-06	0.0209871	0.600364	0.896379
NM_016047.1	SF3B6	splicing factor 3b subunit 6(SF3B6)	0.00510182	5.42682e-08	4.52529e-06	-0.0581677	0.0369937	0.381006
NM_178034.1	PLA2G4D	phospholipase A2 group IVD(PLA2G4D)	0.0179169	5.63551e-08	4.65734e-06	-0.319316	0.00126633	0.0494563
NM_001543.3	NDST1	N-deacetylase and N-sulfotransferase 1(NDST1)	0.00519017	5.7016e-08	4.67026e-06	-0.0373928	0.186376	0.638752
BC044242.1	RSPH10B2	radial spoke head 10 homolog B2(RSPH10B2)	0.00606981	5.85572e-08	4.73516e-06	-0.0234622	0.477881	0.844343
NM_031290.1	CCDC70	coiled-coil domain containing 70(CCDC70)	0.0145275	5.88314e-08	4.73516e-06	-0.359029	1.09921e-05	0.00110242
NM_031988	MAP2K6	mitogen-activated protein kinase kinase 6(MAP2K6)	-0.0246383	6.09278e-08	4.86162e-06	0.332778	0.0141346	0.249966
NM_032809.2	MIGA2	mitoguardin 2(MIGA2)	-0.00492889	7.08464e-08	5.56636e-06	0.0453856	0.0944015	0.532731
NM_006274.2	CCL19	C-C motif chemokine ligand 19(CCL19)	0.0111775	7.09627e-08	5.56636e-06	-0.189262	0.0023444	0.0812726
BC016645.2	PSAT1	phosphoserine aminotransferase 1(PSAT1)	0.0193807	8.24991e-08	6.4169e-06	-0.510447	3.97293e-06	0.000522092
BC036723.1	FCGR3A	Fc fragment of IgG receptor IIIa(FCGR3A)	0.0222703	8.55934e-08	6.60211e-06	-0.366793	0.00325863	0.105781
NM_018698.3	NXT2	nuclear transport factor 2 like export factor 2(NXT2)	0.00668359	8.87793e-08	6.79125e-06	-0.0466285	0.207926	0.661076
NM_001014291.1	SPRR2G	small proline rich protein 2G(SPRR2G)	-0.00683368	8.97019e-08	6.80558e-06	0.0353225	0.350438	0.773721
NM_138424.1	KIF12	kinesin family member 12(KIF12)	0.00314309	9.49444e-08	7.14476e-06	-0.0440185	0.012344	0.237436
NM_033201.1	c16orf45	chromosome 16 open reading frame 45(C16orf45)	0.019996	9.64027e-08	7.19599e-06	-0.531578	3.69248e-06	0.000504367
NM_015633.1	FGFR1OP2	FGFR1 oncogene partner 2(FGFR1OP2)	-0.00492044	1.01077e-07	7.48452e-06	0.0527474	0.0549848	0.442387
BC011526.1	CDK18	cyclin dependent kinase 18(CDK18)	0.00437171	1.02665e-07	7.54181e-06	-0.0153455	0.527774	0.86898
NM_003939.2	BTRC	beta-transducin repeat containing E3 ubiquitin protein ligase(BTRC)	0.00462827	1.12497e-07	8.19901e-06	-0.0446827	0.0848319	0.514888
NM_171829.1	KCNMB3	potassium calcium-activated channel subfamily M regulatory beta subunit 3(KCNMB3)	-0.00391678	1.16426e-07	8.41905e-06	0.0308524	0.159562	0.612735
XM_062285.1	NA	NA	0.0149619	1.17847e-07	8.45578e-06	-0.34503	5.82393e-05	0.00390625
NM_007194.2	CHEK2	checkpoint kinase 2(CHEK2)	0.00697121	1.22298e-07	8.70759e-06	-0.0478406	0.220912	0.670635
NM_130848.1	DCANP1	dendritic cell associated nuclear protein(DCANP1)	0.00506585	1.25773e-07	8.88666e-06	-0.0359287	0.206396	0.659215
NM_007255.1	B4GALT7	beta-1,4-galactosyltransferase 7(B4GALT7)	0.00418597	1.37721e-07	9.65719e-06	-0.041884	0.0764076	0.496526
BC045535.1	TRMT1L	tRNA methyltransferase 1 like(TRMT1L)	0.022897	1.69047e-07	1.17647e-05	-0.694893	2.90932e-07	0.000264984
NM_017614.3	BHMT2	betaine--homocysteine S-methyltransferase 2(BHMT2)	-0.00630518	1.74095e-07	1.20255e-05	0.0623872	0.0824103	0.509352
PM_2143	NA	NA	0.00858189	1.8939e-07	1.29843e-05	-0.0745142	0.128275	0.573913
NM_000159.2	GCDH	glutaryl-CoA dehydrogenase(GCDH)	-0.00555489	1.90781e-07	1.29843e-05	0.080604	0.0116019	0.229461
NM_003636.1	KCNAB2	potassium voltage-gated channel subfamily A regulatory beta subunit 2(KCNAB2)	-0.0331302	2.15971e-07	1.45635e-05	0.824794	2.36322e-05	0.00193575
NM_001012732.1	DCTD	dCMP deaminase(DCTD)	-0.00676626	2.17131e-07	1.45635e-05	-0.0407791	0.292715	0.733592
BC033758.1	ADAP2	ArfGAP with dual PH domains 2(ADAP2)	0.00839351	2.28909e-07	1.5243e-05	-0.249364	6.51689e-07	0.000264984
NM_003942.1	RPS6KA4	ribosomal protein S6 kinase A4(RPS6KA4)	0.00343877	2.38405e-07	1.5762e-05	-0.0182942	0.354575	0.77441
NM_145202.3	PRAP1	proline rich acidic protein 1(PRAP1)	-0.00717512	2.49386e-07	1.63711e-05	-0.0488672	0.237212	0.685803
NM_014089.2	NUP58	nucleoporin 58(NUP58)	-0.0071677	2.73586e-07	1.78332e-05	0.0388919	0.34772	0.770802
BC005004.1	FAM64A	family with sequence similarity 64 member A(FAM64A)	0.00408345	2.90385e-07	1.87958e-05	-0.0516151	0.0301175	0.34743
NM_003160.1	AURKC	aurora kinase C(AURKC)	0.00446252	3.05649e-07	1.96464e-05	-0.00739203	0.775047	0.949471
NM_174922.3	adck5	aarF domain containing kinase 5(ADCK5)	0.00345971	3.14561e-07	2.00723e-05	-0.0572858	0.00485554	0.133011
BC055088.1	MRPL21	mitochondrial ribosomal protein L21(MRPL21)	0.00319928	3.16612e-07	2.00723e-05	-0.0482455	0.0101675	0.212759
BC017338.1	FUCA1	fucosidase, alpha-L- 1, tissue(FUCA1)	-0.00377415	3.31808e-07	2.08926e-05	0.0428465	0.0523456	0.440065
NM_005412.2	SHMT2	serine hydroxymethyltransferase 2(SHMT2)	0.00472373	3.35443e-07	2.09788e-05	-0.0850195	0.00231363	0.0808112
BC005364.1	RNLS	renalase, FAD dependent amine oxidase(RNLS)	-0.00284332	3.43476e-07	2.1337e-05	0.038324	0.0217497	0.30673
BC021987.2	NMI	N-myc and STAT interactor(NMI)	-0.00397073	3.60194e-07	2.22263e-05	0.0518846	0.0263151	0.331391
PM_2131	NA	NA	-0.0220814	3.75521e-07	2.30187e-05	0.0666026	0.605923	0.898138
BC041133.1	RASL10B	RAS like family 10 member B(RASL10B)	0.00400707	3.79207e-07	2.30917e-05	-0.0610558	0.00994399	0.210621
NM_145008.1	YPEL4	yippee like 4(YPEL4)	0.00274947	4.24972e-07	2.55022e-05	-0.0249605	0.123661	0.566016
BC012106.1	HLA-DQB1	major histocompatibility complex, class II, DQ beta 1(HLA-DQB1)	-0.00195412	4.26827e-07	2.55022e-05	0.0143387	0.212818	0.662732
NM_004966.2	HNRNPF	heterogeneous nuclear ribonucleoprotein F(HNRNPF)	0.00376064	4.27057e-07	2.55022e-05	-0.0361501	0.103284	0.544796
NM_006214.2	PHYH	phytanoyl-CoA 2-hydroxylase(PHYH)	0.00622455	4.6692e-07	2.77039e-05	-0.140925	0.000176152	0.0100646
XM_498434.1	NA	NA	-0.00706974	5.11558e-07	3.00273e-05	0.0208618	0.618226	0.903695
NM_032017.1	STK40	serine/threonine kinase 40(STK40)	0.0075421	5.12566e-07	3.00273e-05	-0.13676	0.00254824	0.0870351
NM_001250.2	CD40	CD40 molecule(CD40)	-0.00593479	5.31774e-07	3.07706e-05	0.0868989	0.0144601	0.252057
BC032477.1	TMC4	transmembrane channel like 4(TMC4)	0.0114441	5.31903e-07	3.07706e-05	-0.174976	0.0107265	0.217478
NM_015944.2	AMDHD2	amidohydrolase domain containing 2(AMDHD2)	-0.00568266	5.57763e-07	3.20662e-05	0.0315567	0.350543	0.773721
BC042628.1	SERPINE2	serpin family E member 2(SERPINE2)	0.0041961	5.63413e-07	3.2191e-05	-0.0719402	0.00441866	0.124945
XM_096472.2	NA	NA	0.00871361	6.43369e-07	3.65339e-05	-0.0735944	0.158906	0.612084
BC017440.1	TRAPPC2L	trafficking protein particle complex 2 like(TRAPPC2L)	0.00452247	6.5428e-07	3.69269e-05	-0.0547902	0.0441725	0.410512
BC017589.2	TPD52L3	tumor protein D52 like 3(TPD52L3)	0.00293954	6.73245e-07	3.7767e-05	-0.018965	0.282133	0.723241
NM_174909.1	TMEM167A	transmembrane protein 167A(TMEM167A)	0.00255093	7.29192e-07	4.06591e-05	-0.0474762	0.0022836	0.0800645
BC004174.1	NEK6	NIMA related kinase 6(NEK6)	0.00439152	7.51885e-07	4.16733e-05	-0.0229454	0.385651	0.797211
NM_001545.1	MRPL58	mitochondrial ribosomal protein L58(MRPL58)	0.00390087	7.74731e-07	4.2684e-05	-0.0562754	0.0176432	0.279188
BC011556.1	DDX20	DEAD-box helicase 20(DDX20)	0.0185962	8.01181e-07	4.38801e-05	-0.558577	1.6467e-06	0.000371753
NM_001544.2	ICAM4	intercellular adhesion molecule 4 (Landsteiner-Wiener blood group)(ICAM4)	-0.00413057	8.64536e-07	4.70714e-05	0.0304791	0.22383	0.673745
NM_019891.1	ERO1B	endoplasmic reticulum oxidoreductase 1 beta(ERO1B)	-0.0186208	9.35763e-07	5.06516e-05	0.542397	3.68031e-06	0.000504367
BC016853.1	CYP4F11	cytochrome P450 family 4 subfamily F member 11(CYP4F11)	-0.00491324	9.67709e-07	5.19737e-05	0.0223074	0.455693	0.835889
NM_031429.1	RTBDN	retbindin(RTBDN)	-0.00379718	9.71418e-07	5.19737e-05	0.0329914	0.154507	0.606427
NM_012227.1	GTPBP6	GTP binding protein 6 (putative)(GTPBP6)	0.00386866	1.01176e-06	5.38212e-05	-0.0543871	0.0221643	0.31024
NM_201263.1	WARS2	tryptophanyl tRNA synthetase 2, mitochondrial(WARS2)	0.00617769	1.08401e-06	5.73347e-05	-0.0886511	0.0199494	0.294971
NM_001537.1	HSBP1	heat shock factor binding protein 1(HSBP1)	-0.00662694	1.12374e-06	5.90983e-05	0.0527755	0.194454	0.644421
NM_130807.1	MOB3A	MOB kinase activator 3A(MOB3A)	0.00751559	1.15243e-06	5.99567e-05	-0.0828409	0.0735524	0.48873
NM_032413.1	C15ORF48	chromosome 15 open reading frame 48(C15orf48)	0.00501403	1.15301e-06	5.99567e-05	-0.0277164	0.367639	0.785481
NM_005205.2	COX6A2	cytochrome c oxidase subunit 6A2(COX6A2)	0.00486852	1.1831e-06	6.11776e-05	-0.0732692	0.0151233	0.257792
XM_373824.2	NA	NA	-0.00417716	1.22434e-06	6.29585e-05	0.06051	0.0194596	0.291926
BC004106.1	MED6	mediator complex subunit 6(MED6)	-0.00667326	1.24696e-06	6.37674e-05	0.0164009	0.68945	0.925925
NM_177524.1	MEST	mesoderm specific transcript(MEST)	0.0049181	1.28467e-06	6.53347e-05	-0.0744347	0.0149241	0.255731
NM_130389.2	TRIM34	tripartite motif containing 34(TRIM34)	0.00287334	1.33129e-06	6.73357e-05	-0.0182715	0.303296	0.743268
NM_014496.1	RPS6KA6	ribosomal protein S6 kinase A6(RPS6KA6)	-0.0157139	1.39371e-06	7.01096e-05	0.285174	0.0037748	0.116078
BC009464.1	MGAT4B	mannosyl (alpha-1,3-)-glycoprotein beta-1,4-N-acetylglucosaminyltransferase, isozyme B(MGAT4B)	-0.00437642	1.42582e-06	7.12485e-05	0.0664938	0.0149986	0.256139
NM_183397.1	PXMP4	peroxisomal membrane protein 4(PXMP4)	0.00518755	1.43174e-06	7.12485e-05	-0.0244325	0.446915	0.830101
NM_024754.2	PTCD2	pentatricopeptide repeat domain 2(PTCD2)	0.00356473	1.55423e-06	7.69109e-05	-0.0789389	0.000474616	0.0233673
BC000784.1	BIRC5	baculoviral IAP repeat containing 5(BIRC5)	0.00423792	1.56215e-06	7.69109e-05	-0.0974485	0.000291785	0.015403
BC053989.1	RNF112	ring finger protein 112(RNF112)	0.00531823	1.61388e-06	7.90343e-05	-0.101092	0.00260799	0.0884232
NM_016152.2	RARB	retinoic acid receptor beta(RARB)	-0.00760161	1.62235e-06	7.90343e-05	0.0202931	0.667948	0.921362
NM_004291.1	CARTPT	CART prepropeptide(CARTPT)	-0.00447571	1.78365e-06	8.64372e-05	0.0660341	0.0192815	0.291011
NM_197964.1	FMC1	formation of mitochondrial complex V assembly factor 1 homolog(FMC1)	0.00351286	2.05866e-06	9.87247e-05	-0.0649653	0.00373303	0.115176
NM_001040633.1	PRKAG2	protein kinase AMP-activated non-catalytic subunit gamma 2(PRKAG2)	0.00602998	2.06464e-06	9.87247e-05	-0.0532104	0.161993	0.614728
NM_138777.1	MRRF	mitochondrial ribosome recycling factor(MRRF)	0.0247064	2.06967e-06	9.87247e-05	-0.813223	5.25329e-07	0.000264984
NM_198517.2	TBC1D10C	TBC1 domain family member 10C(TBC1D10C)	0.00512059	2.07987e-06	9.87247e-05	-0.0534407	0.0986958	0.539635
NM_016102.1	TRIM17	tripartite motif containing 17(TRIM17)	-0.021096	2.21668e-06	0.000104682	0.0585287	0.660296	0.918086
BC092404.1	RAPGEF3	Rap guanine nucleotide exchange factor 3(RAPGEF3)	0.00730323	2.26022e-06	0.000106196	-0.139688	0.00284627	0.0937548
NM_030613.2	ZFP2	ZFP2 zinc finger protein(ZFP2)	0.00327287	2.68963e-06	0.000125733	-0.0466122	0.0265181	0.33214
NM_002793.2	PSMB1	proteasome subunit beta 1(PSMB1)	0.00713962	2.72422e-06	0.00012671	-0.00184501	0.967647	0.993405
NM_152727.4	CPNE2	copine 2(CPNE2)	0.00517906	2.8205e-06	0.000130533	-0.0806236	0.0156959	0.264184
NM_016203.2	PRKAG2	protein kinase AMP-activated non-catalytic subunit gamma 2(PRKAG2)	0.00588204	3.15206e-06	0.000145152	-0.109498	0.0042013	0.121523
BC048970.1	TTLL7	tubulin tyrosine ligase like 7(TTLL7)	0.00453098	3.33795e-06	0.000152951	-0.0271889	0.351597	0.774064
NM_016123	IRAK4	interleukin 1 receptor associated kinase 4(IRAK4)	-0.0130903	3.36573e-06	0.000153464	0.292014	0.000672456	0.0306613
NM_019103.1	ZMAT5	zinc finger matrin-type 5(ZMAT5)	0.00314395	3.51897e-06	0.000159665	-0.00143007	0.94377	0.987959
BC031549.1	CLK1	CDC like kinase 1(CLK1)	0.00750903	3.6996e-06	0.000167041	-0.02876	0.55376	0.880035
NM_001459.2	FLT3LG	fms related tyrosine kinase 3 ligand(FLT3LG)	-0.00501671	3.75045e-06	0.000168515	0.0314116	0.333813	0.762155
XM_084990.6	NA	NA	0.00362934	3.77581e-06	0.000168835	-0.0296481	0.207979	0.661076
BC010125.1	HMCES	5-hydroxymethylcytosine (hmC) binding, ES cell-specific(HMCES)	0.0212012	4.10052e-06	0.000182473	-0.71994	5.38714e-07	0.000264984
XM_209489.2	NA	NA	0.00635373	4.26411e-06	0.000188845	-0.0933902	0.0251202	0.325648
BC056146.1	HOOK3	hook microtubule tethering protein 3(HOOK3)	0.0142262	4.3068e-06	0.000189827	-0.491938	3.67057e-07	0.000264984
NM_004813.1	PEX16	peroxisomal biogenesis factor 16(PEX16)	0.00378618	4.42812e-06	0.00019425	-0.0278486	0.260332	0.707052
BC067760.1	LOC407835	mitogen-activated protein kinase kinase 2 pseudogene(LOC407835)	-0.00481563	4.47847e-06	0.000195532	0.0974029	0.00226899	0.0798545
NM_024044.2	slx1b	SLX1 homolog B, structure-specific endonuclease subunit(SLX1B)	0.0162803	4.57906e-06	0.000198985	-0.487731	9.05839e-06	0.000974936
NM_014065.2	aste1	asteroid homolog 1 (Drosophila)(ASTE1)	0.00414895	4.69759e-06	0.000203182	0.00531453	0.844722	0.964206
BC031073.1	PARP11	poly(ADP-ribose) polymerase family member 11(PARP11)	-0.00341362	4.94793e-06	0.000213014	0.0586589	0.00954398	0.205555
NM_003039.1	slc2a5	solute carrier family 2 member 5(SLC2A5)	-0.00481163	5.29175e-06	0.000226761	0.0611146	0.0549671	0.442387
BC060806.1	RECK	reversion inducing cysteine rich protein with kazal motifs(RECK)	0.0104548	5.47375e-06	0.000233479	-0.357508	6.39188e-07	0.000264984
NM_003584.1	DUSP11	dual specificity phosphatase 11(DUSP11)	0.00379592	5.61455e-06	0.000238387	-0.0549282	0.0295399	0.347423
NM_152376.2	UBXN10	UBX domain protein 10(UBXN10)	0.0120507	5.70607e-06	0.000241166	0.014222	0.858149	0.966776
BC054049.2	RNF115	ring finger protein 115(RNF115)	-0.00353377	5.87538e-06	0.000247193	0.00183651	0.937355	0.985144
BC002940.1	ZXDC	ZXD family zinc finger C(ZXDC)	-0.00698382	5.96938e-06	0.000250012	0.0371419	0.422091	0.816654
NM_003562.2	SLC25A11	solute carrier family 25 member 11(SLC25A11)	0.00362922	6.06326e-06	0.0002528	-0.0382654	0.112867	0.555363
NM_018910.2	PCDHA7	protocadherin alpha 7(PCDHA7)	0.00321711	6.24183e-06	0.000258093	-0.0420193	0.0503629	0.431326
NM_003724.1	JRK	Jrk helix-turn-helix protein(JRK)	0.00500461	6.24597e-06	0.000258093	-0.0470811	0.15745	0.609934
NM_021925.1	LDAH	lipid droplet associated hydrolase(LDAH)	0.0134465	6.58927e-06	0.000271068	-0.367258	6.36079e-05	0.00414616
BC000974.2	WDR45B	WD repeat domain 45B(WDR45B)	0.00307001	6.76167e-06	0.000276929	-0.0468158	0.0231743	0.315669
NM_145206.1	VTI1A	vesicle transport through interaction with t-SNAREs 1A(VTI1A)	-0.00394485	6.82119e-06	0.000278136	0.0555623	0.0358325	0.376811
NM_138612.1	HAS3	hyaluronan synthase 3(HAS3)	-0.00557945	6.86052e-06	0.000278513	0.0111951	0.763378	0.947797
NM_144982.1	ZFC3H1	zinc finger C3H1-type containing(ZFC3H1)	0.00553988	6.9486e-06	0.000280857	-0.0378586	0.306283	0.745257
NM_004382.2	CRHR1	corticotropin releasing hormone receptor 1(CRHR1)	0.0186003	7.03884e-06	0.000283267	-0.558212	1.31557e-05	0.00125535
BC005297.1	KMO	kynurenine 3-monooxygenase(KMO)	0.00596923	7.21326e-06	0.000287158	-0.0946201	0.0187222	0.286908
BC006375.2	DYRK2	dual specificity tyrosine phosphorylation regulated kinase 2(DYRK2)	0.00486494	7.21695e-06	0.000287158	-0.0233535	0.472827	0.842605
BC002430.1	ALDH3A2	aldehyde dehydrogenase 3 family member A2(ALDH3A2)	0.00412473	7.2287e-06	0.000287158	0.00280564	0.918916	0.981336
BC031053.1	LRAT	lecithin retinol acyltransferase (phosphatidylcholine--retinol O-acyltransferase)(LRAT)	-0.00366884	7.25961e-06	0.000287158	0.0364232	0.13884	0.593266
NM_024692.3	CLIP4	CAP-Gly domain containing linker protein family member 4(CLIP4)	0.00573585	7.98288e-06	0.000313242	-0.102885	0.00828225	0.190698
NM_006790.1	MYOT	myotilin(MYOT)	0.00446673	8.02805e-06	0.000313242	-0.051644	0.0867403	0.51949
NM_145265.1	CCDC127	coiled-coil domain containing 127(CCDC127)	0.0025782	8.04753e-06	0.000313242	-0.0106866	0.537511	0.872815
BC007956.1	PARS2	prolyl-tRNA synthetase 2, mitochondrial (putative)(PARS2)	0.00273	8.05442e-06	0.000313242	-0.0301436	0.101801	0.544103
BC032499.1	GBGT1	globoside alpha-1,3-N-acetylgalactosaminyltransferase 1(GBGT1)	0.0173952	8.0899e-06	0.000313306	-0.568044	2.80573e-06	0.000455612
BC030957.1	ANK1	ankyrin 1(ANK1)	-0.00623133	8.22347e-06	0.000317053	0.0365384	0.383901	0.796571
NM_022156.3	DUS1L	dihydrouridine synthase 1 like(DUS1L)	0.0048534	8.25517e-06	0.000317053	-0.0901147	0.00640455	0.161527
BC034052.1	DACT3	dishevelled binding antagonist of beta catenin 3(DACT3)	-0.0058779	8.96461e-06	0.000342878	-0.0139735	0.724973	0.93553
BC056917.1	NAXE	NAD(P)HX epimerase(NAXE)	-0.00389912	9.23583e-06	0.000351798	0.0516192	0.0518449	0.437498
BC011804.2	BEND5	BEN domain containing 5(BEND5)	-0.00440157	9.35335e-06	0.000354814	-0.00710076	0.811688	0.957504
BC032998.2	mansc1	MANSC domain containing 1(MANSC1)	-0.00719796	9.52827e-06	0.000359974	-0.0627054	0.199857	0.651213
BC007783.2	CCL3L3	C-C motif chemokine ligand 3 like 3(CCL3L3)	-0.00413764	9.59628e-06	0.00036107	0.0745398	0.00861262	0.194911
NM_001031715.1	IQCH	IQ motif containing H(IQCH)	0.00302908	9.68648e-06	0.000362988	-0.0142203	0.489202	0.849053
NM_014815.2	MED24	mediator complex subunit 24(MED24)	0.00389392	9.77945e-06	0.000364994	-0.0357223	0.17773	0.630985
NM_000020.1	ACVRL1	activin A receptor like type 1(ACVRL1)	-0.0130121	9.9499e-06	0.000369865	0.281811	0.00170736	0.0634673
BC053664.1	ZFYVE28	zinc finger FYVE-type containing 28(ZFYVE28)	-0.00399496	1.02271e-05	0.000378649	0.0680871	0.0131309	0.24163
BC004368.1	PSME2	proteasome activator subunit 2(PSME2)	0.016478	1.08109e-05	0.000397984	-0.485286	2.75885e-05	0.00214588
NM_002419.2	MAP3K11	mitogen-activated protein kinase kinase kinase 11(MAP3K11)	-0.00540399	1.08353e-05	0.000397984	0.0282971	0.443239	0.828787
NM_002880.1	RAF1	Raf-1 proto-oncogene, serine/threonine kinase(RAF1)	0.00506593	1.12251e-05	0.000410245	0.00218592	0.949667	0.989546
BC057770.1	SLC27A2	solute carrier family 27 member 2(SLC27A2)	0.00281644	1.12602e-05	0.000410245	-0.0369318	0.0565762	0.446056
NM_032181.1	EVA1A	eva-1 homolog A, regulator of programmed cell death(EVA1A)	0.0165356	1.13021e-05	0.000410245	-0.551742	2.5657e-06	0.000431785
NM_003092.3	SNRPB2	small nuclear ribonucleoprotein polypeptide B2(SNRPB2)	0.00445444	1.13765e-05	0.000411332	-0.012798	0.674557	0.921362
BC040183.2	RAPGEF4	Rap guanine nucleotide exchange factor 4(RAPGEF4)	0.00646917	1.18269e-05	0.000425954	-0.161923	0.000350218	0.018009
NM_017840.1	MRPL16	mitochondrial ribosomal protein L16(MRPL16)	0.00317089	1.20849e-05	0.000433559	-0.0316233	0.147533	0.59931
BC017305.1	SIRT7	sirtuin 7(SIRT7)	0.00468782	1.2136e-05	0.000433708	-0.0801339	0.0136796	0.24592
NM_002065.3	GLUL	glutamate-ammonia ligase(GLUL)	-0.0048619	1.28682e-05	0.000458107	0.0304598	0.363514	0.782137
NM_001219.2	CALU	calumenin(CALU)	-0.00770385	1.29411e-05	0.000458937	0.0803104	0.131566	0.579207
NM_025221.4	KCNIP4	potassium voltage-gated channel interacting protein 4(KCNIP4)	0.0161031	1.30578e-05	0.00046131	-0.532112	3.70537e-06	0.000504367
NM_152757.1	C20orf166-AS1	C20orf166 antisense RNA 1(C20orf166-AS1)	0.00375333	1.34047e-05	0.000471763	-0.0471196	0.070364	0.483147
NM_152776.1	GK5	glycerol kinase 5 (putative)(GK5)	-0.0114646	1.34721e-05	0.000471763	0.303523	0.000178746	0.0101501
NM_002774.2	KLK6	kallikrein related peptidase 6(KLK6)	-0.00646047	1.35066e-05	0.000471763	0.0615931	0.168574	0.621395
BC040679.2	RAB15	RAB15, member RAS oncogene family(RAB15)	0.0128042	1.40241e-05	0.000487996	-0.315035	0.000490258	0.0240097
NM_021117.1	CRY2	cryptochrome circadian clock 2(CRY2)	0.00528637	1.4477e-05	0.000501871	-0.0621071	0.0914778	0.528023
BC012104.1	P2RY2	purinergic receptor P2Y2(P2RY2)	-0.00407514	1.48854e-05	0.000513047	0.0655607	0.0215474	0.306714
NM_002498.1	NEK3	NIMA related kinase 3(NEK3)	-0.0115098	1.49103e-05	0.000513047	0.365787	9.33927e-06	0.000993612
NM_012095.2	AP3M1	adaptor related protein complex 3 mu 1 subunit(AP3M1)	-0.00311431	1.51031e-05	0.000517757	0.0177884	0.411326	0.812123
NM_205833.1	IGSF1	immunoglobulin superfamily member 1(IGSF1)	-0.0064725	1.53578e-05	0.000524545	0.000878699	0.984418	0.997118
NM_014864.2	FAM20B	FAM20B, glycosaminoglycan xylosylkinase(FAM20B)	0.00271509	1.54899e-05	0.000527112	-0.0215635	0.254448	0.699823
BC003656.1	MCM5	minichromosome maintenance complex component 5(MCM5)	-0.0118559	1.56951e-05	0.000531158	0.374437	1.11035e-05	0.00110242
BC030643.2	WBSCR28	Williams-Beuren syndrome chromosome region 28(WBSCR28)	-0.00338236	1.57236e-05	0.000531158	0.00509013	0.828824	0.96201
NM_015929.2	LIPT1	lipoyltransferase 1(LIPT1)	0.00283355	1.60728e-05	0.00054098	-0.0492995	0.0134457	0.245228
NM_032892.1	FRMD5	FERM domain containing 5(FRMD5)	0.014743	1.66751e-05	0.000559221	-0.519707	1.21057e-06	0.000306689
XM_373810.3	NA	NA	0.0107364	1.70155e-05	0.000568574	-0.265027	0.000536289	0.0258536
XM_291436.1	NA	NA	0.00492429	1.85203e-05	0.000616631	0.0181586	0.599674	0.896379
NM_014296.2	CAPN7	calpain 7(CAPN7)	0.0200507	1.87539e-05	0.000622174	-0.591513	4.4435e-05	0.00311584
NM_001657.2	AREG	amphiregulin(AREG)	0.00971628	1.91901e-05	0.000632444	-0.181309	0.00874148	0.195437
NM_004078.1	CSRP1	cysteine and glycine rich protein 1(CSRP1)	0.00858162	1.92002e-05	0.000632444	-0.0814714	0.178565	0.631561
BC056415.1	RPAP3	RNA polymerase II associated protein 3(RPAP3)	0.0207142	1.95097e-05	0.000638924	-0.705463	3.1103e-06	0.000487948
BC014949.1	DHX58	DExH-box helicase 58(DHX58)	0.00414793	1.9535e-05	0.000638924	-0.0271696	0.353059	0.774184
BC060852.1	CNOT7	CCR4-NOT transcription complex subunit 7(CNOT7)	-0.0129684	1.97015e-05	0.000642103	0.13126	0.152279	0.604674
BC062423.1	MTURN	maturin, neural progenitor differentiation regulator homolog(MTURN)	0.00293521	2.03773e-05	0.000661799	-0.0169184	0.414754	0.813167
NM_004991.1	MECOM	MDS1 and EVI1 complex locus(MECOM)	0.00264476	2.13353e-05	0.000687098	0.00706025	0.706117	0.930259
NM_003049.1	SLC10A1	solute carrier family 10 member 1(SLC10A1)	0.00192166	2.13759e-05	0.000687098	0.0104088	0.444592	0.829666
BC022254.1	DCLRE1C	DNA cross-link repair 1C(DCLRE1C)	0.00310737	2.1379e-05	0.000687098	-0.0393337	0.0752586	0.494499
BC015239.1	ZBTB8A	zinc finger and BTB domain containing 8A(ZBTB8A)	-0.00583911	2.15231e-05	0.000689335	0.0520601	0.209197	0.662016
NM_002963.2	S100A7	S100 calcium binding protein A7(S100A7)	-0.0041285	2.20109e-05	0.000700776	0.0583507	0.0476461	0.419095
NM_002827.2	PTPN1	protein tyrosine phosphatase, non-receptor type 1(PTPN1)	0.00480166	2.20317e-05	0.000700776	-0.0412001	0.227357	0.677969
BC021121.1	WNK1	WNK lysine deficient protein kinase 1(WNK1)	0.0182919	2.24167e-05	0.000710578	-0.58589	1.23446e-05	0.00119023
NM_198449.1	EMB	embigin(EMB)	-0.00361289	2.31335e-05	0.000730799	0.00134107	0.958365	0.992419
BC046567.1	SLC37A3	solute carrier family 37 member 3(SLC37A3)	0.0161425	2.34064e-05	0.000736903	-0.567819	1.93207e-06	0.000378324
NM_012153.1	EHF	ETS homologous factor(EHF)	0.00323649	2.43886e-05	0.000765224	-0.0392429	0.0906001	0.525385
NM_003868.1	FGF16	fibroblast growth factor 16(FGF16)	0.00408528	2.57123e-05	0.000804031	-0.0749668	0.0111393	0.223171
NM_005781.2	TNK2	tyrosine kinase non receptor 2(TNK2)	0.00818242	2.61328e-05	0.000811843	-0.190151	0.00141499	0.053722
NM_207013.1	TCEB2	transcription elongation factor B subunit 2(TCEB2)	-0.00443038	2.61376e-05	0.000811843	-0.0346251	0.275942	0.718054
NM_032448.1	FAM120B	family with sequence similarity 120B(FAM120B)	0.0202604	2.63386e-05	0.000815351	-0.692849	4.06122e-06	0.000522092
NM_080588.1	PTPN7	protein tyrosine phosphatase, non-receptor type 7(PTPN7)	0.0097293	2.65944e-05	0.000820525	-0.0716802	0.304772	0.743955
BC035747.1	SLC35A2	solute carrier family 35 member A2(SLC35A2)	0.00255513	2.70905e-05	0.000833055	-0.0152797	0.405069	0.807868
NM_001001550.1	GRB10	growth factor receptor bound protein 10(GRB10)	0.00606721	2.75025e-05	0.000842372	-0.175739	8.43788e-05	0.00531299
NM_000461.3	THRB	thyroid hormone receptor beta(THRB)	0.00472692	2.75755e-05	0.000842372	0.00437015	0.897567	0.976708
NM_000860.1	HPGD	hydroxyprostaglandin dehydrogenase 15-(NAD)(HPGD)	-0.00408946	2.78297e-05	0.000845345	0.0532066	0.0716889	0.485075
BC011779.2	NA	NA	0.00240231	2.78555e-05	0.000845345	-0.023616	0.172596	0.625973
BC051849.2	RPAIN	RPA interacting protein(RPAIN)	0.0159624	2.84132e-05	0.000859453	-0.568083	1.90481e-06	0.000378324
BC058823.1	DYNC2LI1	dynein cytoplasmic 2 light intermediate chain 1(DYNC2LI1)	0.0117935	2.88953e-05	0.000871189	-0.408631	3.45169e-06	0.000504367
NM_001013705.1	NA	NA	0.00355592	3.01177e-05	0.000905096	-0.0289039	0.2611	0.707213
NM_203302.2	RPL23AP82	ribosomal protein L23a pseudogene 82(RPL23AP82)	0.00407473	3.02373e-05	0.000905748	-0.0457341	0.121502	0.565139
NM_025091.2	ASMTL-AS1	ASMTL antisense RNA 1(ASMTL-AS1)	0.00295434	3.04964e-05	0.000910564	-0.0634487	0.00337596	0.108248
NM_001030002.1	GRB7	growth factor receptor bound protein 7(GRB7)	0.00579623	3.06585e-05	0.000912461	-0.11372	0.00729193	0.174403
BC021927.1	GATSL3	GATS protein like 3(GATSL3)	-0.00421103	3.13931e-05	0.000931328	0.0919947	0.00292589	0.0960354
BC002555.1	CLK3	CDC like kinase 3(CLK3)	0.00360771	3.18333e-05	0.000941372	-0.0391734	0.135173	0.585203
BC012761.1	NEK6	NIMA related kinase 6(NEK6)	0.00452969	3.25936e-05	0.000960785	-0.0706152	0.0328574	0.359594
NM_153329.2	ALDH16A1	aldehyde dehydrogenase 16 family member A1(ALDH16A1)	0.00718425	3.30631e-05	0.000971529	-0.03081	0.554785	0.880232
BC019300.1	FAM127B	family with sequence similarity 127 member B(FAM127B)	0.0136402	3.34372e-05	0.000979413	-0.524104	4.00758e-07	0.000264984
NM_001258.1	CDK3	cyclin dependent kinase 3(CDK3)	0.0042986	3.48343e-05	0.00101712	-0.073997	0.019107	0.290487
BC008091.1	NA	NA	-0.0045642	3.55068e-05	0.00103349	0.0885614	0.00848289	0.193393
BC001446.2	DPP3	dipeptidyl peptidase 3(DPP3)	0.00757872	3.58452e-05	0.00104007	0.0964172	0.0825438	0.509352
BC040141.1	NR2C1	nuclear receptor subfamily 2 group C member 1(NR2C1)	0.0174785	3.65528e-05	0.00105729	-0.639099	1.44695e-06	0.00034341
NM_032545.2	CFC1	cripto, FRL-1, cryptic family 1(CFC1)	0.0109707	3.68221e-05	0.00106176	-0.413054	7.4712e-07	0.000279822
NM_020685.1	C3orf14	chromosome 3 open reading frame 14(C3orf14)	0.00295336	3.71269e-05	0.00106722	-0.0477275	0.0282203	0.339672
NM_005607.1	PTK2	protein tyrosine kinase 2(PTK2)	0.00362255	3.83425e-05	0.00109539	-0.0147416	0.578481	0.889291
BC038406.1	C3orf20	chromosome 3 open reading frame 20(C3orf20)	-0.0160629	3.83433e-05	0.00109539	0.24734	0.036769	0.380686
NM_181738.1	PRDX2	peroxiredoxin 2(PRDX2)	-0.00351321	3.85871e-05	0.00109896	0.0519164	0.045015	0.413352
BC022297.1	DGKE	diacylglycerol kinase epsilon(DGKE)	0.00234409	4.12103e-05	0.00117007	0.0179698	0.297945	0.73698
NM_004217.1	AURKB	aurora kinase B(AURKB)	0.00358601	4.1412e-05	0.0011722	-0.00483244	0.854616	0.966337
NM_020661.1	AICDA	activation induced cytidine deaminase(AICDA)	0.00414937	4.165e-05	0.00117525	-0.0557439	0.0693364	0.482903
NM_001070.1	TUBG1	tubulin gamma 1(TUBG1)	-0.0174321	4.17735e-05	0.00117525	0.00986554	0.938691	0.985834
NM_018111.1	C19orf73	chromosome 19 open reading frame 73(C19orf73)	0.003634	4.20001e-05	0.00117804	-0.0541178	0.0444493	0.410512
NM_058199.1	OLFM1	olfactomedin 1(OLFM1)	-0.00179095	4.27922e-05	0.00119663	0.00374114	0.77683	0.949471
NM_001487.1	BLOC1S1	biogenesis of lysosomal organelles complex 1 subunit 1(BLOC1S1)	0.00546529	4.30515e-05	0.00120025	-0.0554089	0.170333	0.623903
NM_014719.1	TCAF1	TRPM8 channel associated factor 1(TCAF1)	0.00224282	4.34194e-05	0.00120688	-0.0728618	1.92826e-05	0.00166803
NM_004196.2	CDKL1	cyclin dependent kinase like 1(CDKL1)	0.00402514	4.36342e-05	0.00120922	-0.0901295	0.0027842	0.0921957
BC008803.1	EYA2	EYA transcriptional coactivator and phosphatase 2(EYA2)	0.0126706	4.42276e-05	0.00121988	-0.484876	6.58451e-07	0.000264984
NM_181655.1	C17orf58	chromosome 17 open reading frame 58(C17orf58)	0.00496771	4.42826e-05	0.00121988	-0.0533146	0.147483	0.59931
NM_000507.2	FBP1	fructose-bisphosphatase 1(FBP1)	-0.00426721	4.47923e-05	0.00122387	0.0246394	0.434986	0.824796
BC013740.1	SLC2A6	solute carrier family 2 member 6(SLC2A6)	0.0168625	4.48264e-05	0.00122387	-0.598148	3.62521e-06	0.000504367
BC064898.1	C3orf33	chromosome 3 open reading frame 33(C3orf33)	0.00228446	4.50747e-05	0.00122387	-0.0411035	0.0159123	0.265855
NM_004159.1	PSMB8	proteasome subunit beta 8(PSMB8)	-0.00303848	4.51615e-05	0.00122387	0.0277897	0.217166	0.665148
NM_173608.1	C14orf80	chromosome 14 open reading frame 80(C14orf80)	-0.0016415	4.5239e-05	0.00122387	0.00248966	0.837467	0.962669
BC093068.1	TSFM	Ts translation elongation factor, mitochondrial(TSFM)	0.00437271	4.52753e-05	0.00122387	-0.0724176	0.0262996	0.331391
NM_144613.3	COX6B2	cytochrome c oxidase subunit 6B2(COX6B2)	0.00351605	4.53529e-05	0.00122387	-0.0284673	0.274483	0.716265
NM_001007232.1	Card17	caspase recruitment domain family member 17(CARD17)	0.0127793	4.56185e-05	0.00122746	-0.360852	0.000191336	0.0107333
NM_152398.1	OCIAD2	OCIA domain containing 2(OCIAD2)	-0.00267621	4.61822e-05	0.00123813	-0.00815381	0.68072	0.923561
BC024289.1	NA	NA	0.0272213	4.62828e-05	0.00123813	-1.00379	1.63979e-06	0.000371753
BC050442.1	HOXC4	homeobox C4(HOXC4)	0.00405084	4.65313e-05	0.00124119	-0.00829015	0.782311	0.95048
BC017054.1	mthfd2	methylenetetrahydrofolate dehydrogenase (NADP+ dependent) 2, methenyltetrahydrofolate cyclohydrolase(MTHFD2)	0.0200452	4.6732e-05	0.00124296	-0.713391	3.56646e-06	0.000504367
BC068602.1	SUCLG2	succinate-CoA ligase GDP-forming beta subunit(SUCLG2)	0.0123927	4.70303e-05	0.00124467	-0.45266	2.06472e-06	0.000378324
BC047782.1	TEN1	TEN1, CST complex subunit(TEN1)	-0.00483779	4.7065e-05	0.00124467	0.0505758	0.159699	0.612841
BC027731.1	MTRF1	mitochondrial translation release factor 1(MTRF1)	-0.00297176	4.83075e-05	0.00127389	0.000926928	0.966481	0.993297
NM_017735.3	TTC27	tetratricopeptide repeat domain 27(TTC27)	0.00492676	4.92938e-05	0.0012962	-0.103017	0.00547139	0.145261
NM_145641.1	apol3	apolipoprotein L3(APOL3)	-0.0108174	4.98439e-05	0.00130334	0.366837	1.01322e-05	0.00104204
NM_004461.1	FARSA	phenylalanyl-tRNA synthetase alpha subunit(FARSA)	0.00402904	4.98469e-05	0.00130334	-0.0629029	0.0371279	0.381006
BC000583.1	THOP1	thimet oligopeptidase 1(THOP1)	0.0116505	5.00146e-05	0.00130404	-0.265598	0.00253671	0.0869623
BC005902.1	BLVRA	biliverdin reductase A(BLVRA)	0.0138325	5.0477e-05	0.0013124	-0.491723	4.02508e-06	0.000522092
BC070374.1	PON3	paraoxonase 3(PON3)	0.0125466	5.12447e-05	0.00132863	-0.472959	1.14863e-06	0.000303763
NM_002927.3	RGS13	regulator of G-protein signaling 13(RGS13)	0.00528302	5.16563e-05	0.00133556	-0.129997	0.0011766	0.0467407
NM_022977.1	ACSL4	acyl-CoA synthetase long-chain family member 4(ACSL4)	0.00497217	5.25769e-05	0.00135558	-0.0595794	0.109758	0.554237
BC030287.1	MPP2	membrane palmitoylated protein 2(MPP2)	0.0192633	5.30475e-05	0.00136325	-0.628308	2.23095e-05	0.00185942
NM_016210.1	C3orf18	chromosome 3 open reading frame 18(C3orf18)	0.0167501	5.31691e-05	0.00136325	-0.567288	1.11957e-05	0.00110242
BC057803.1	HS3ST1	heparan sulfate-glucosamine 3-sulfotransferase 1(HS3ST1)	0.00475241	5.47907e-05	0.00140095	-0.0710757	0.0469787	0.418739
NM_173060.1	CAST	calpastatin(CAST)	-0.00884072	5.52366e-05	0.00140846	0.0262123	0.692033	0.926448
BC000819.1	KYAT3	kynurenine aminotransferase 3(KYAT3)	-0.00262046	5.59814e-05	0.00142353	0.00738319	0.706842	0.930259
BC022379.1	SLC22A9	solute carrier family 22 member 9(SLC22A9)	0.016612	5.64377e-05	0.0014312	-0.593055	4.24428e-06	0.000538151
NM_178044.1	slx1b	SLX1 homolog B, structure-specific endonuclease subunit(SLX1B)	0.0159637	5.73649e-05	0.00145059	-0.575628	3.52256e-06	0.000504367
NM_005536.2	IMPA1	inositol monophosphatase 1(IMPA1)	0.00310702	5.7516e-05	0.00145059	0.00384928	0.86884	0.970935
NM_181294.1	Cmtm1	CKLF like MARVEL transmembrane domain containing 1(CMTM1)	-0.00554595	5.78286e-05	0.00145452	0.0397173	0.340669	0.767025
NM_001002913.1	PTRH1	peptidyl-tRNA hydrolase 1 homolog(PTRH1)	0.00418984	5.94951e-05	0.00149237	-0.0649705	0.0405217	0.393154
BC020810.1	CHD2	chromodomain helicase DNA binding protein 2(CHD2)	0.0175331	6.03289e-05	0.0015092	-0.549666	5.03302e-05	0.00342542
BC036784.1	RASGEF1B	RasGEF domain family member 1B(RASGEF1B)	0.00195813	6.07287e-05	0.00151511	-0.0163108	0.269435	0.712082
BC000953.2	RIOK2	RIO kinase 2(RIOK2)	0.00335326	6.12282e-05	0.0015205	-0.0171687	0.496938	0.852836
NM_004451.3	ESRRA	estrogen related receptor alpha(ESRRA)	0.0169394	6.12732e-05	0.0015205	-0.525304	6.103e-05	0.00406398
NM_004332.1	BPHL	biphenyl hydrolase like(BPHL)	0.0125716	6.14967e-05	0.00152196	-0.0355183	0.707695	0.930259
BC017012.1	IWS1	IWS1, SUPT6H interacting protein(IWS1)	0.00251781	6.17286e-05	0.00152343	-0.0209376	0.270719	0.712082
BC022983.1	LNX1	ligand of numb-protein X 1(LNX1)	0.00349035	6.19424e-05	0.00152343	-0.0205416	0.435334	0.824796
NM_002752	MAPK9	mitogen-activated protein kinase 9(MAPK9)	-0.00987404	6.21701e-05	0.00152343	0.368041	1.92766e-06	0.000378324
BC039654.1	TBCD	tubulin folding cofactor D(TBCD)	0.00364848	6.23288e-05	0.00152343	-0.0503805	0.0685355	0.481398
NM_001009922.1	RCHY1	ring finger and CHY zinc finger domain containing 1(RCHY1)	-0.00439235	6.23791e-05	0.00152343	0.0319742	0.335058	0.762823
BC067221.1	GPX2	glutathione peroxidase 2(GPX2)	0.0111652	6.27007e-05	0.00152352	-0.394672	5.92624e-06	0.000677201
NM_177924.1	ASAH1	N-acylsphingosine amidohydrolase 1(ASAH1)	-0.0164266	6.27121e-05	0.00152352	0.572355	7.88268e-06	0.000868596
BC006793.1	GATA3	GATA binding protein 3(GATA3)	0.00914772	6.38473e-05	0.00154704	-0.229354	0.00110506	0.0446655
BC036899.1	CPEB4	cytoplasmic polyadenylation element binding protein 4(CPEB4)	0.00515777	6.47625e-05	0.00156512	-0.0724439	0.0646013	0.471569
NM_014481.2	APEX2	apurinic/apyrimidinic endodeoxyribonuclease 2(APEX2)	0.0034108	6.65578e-05	0.00160417	-0.0893797	0.000684286	0.0310478
NM_144598.1	LRRC28	leucine rich repeat containing 28(LRRC28)	0.00279308	6.69492e-05	0.00160417	0.00831797	0.694224	0.9275
NM_032028	TSSK1B	testis specific serine kinase 1B(TSSK1B)	-0.013729	6.7049e-05	0.00160417	0.298883	0.00456451	0.127256
BC025703.1	CD247	CD247 molecule(CD247)	0.0138723	6.70713e-05	0.00160417	-0.460757	2.09144e-05	0.00179244
NM_032506.1	KIAA1841	KIAA1841(KIAA1841)	0.00233647	6.92634e-05	0.00165233	-0.0101391	0.567686	0.884528
NM_004456.2	EZH2	enhancer of zeste 2 polycomb repressive complex 2 subunit(EZH2)	0.00356803	7.09188e-05	0.00168114	-0.0143452	0.597009	0.894884
NM_002595.1	CDK17	cyclin dependent kinase 17(CDK17)	0.00254176	7.09673e-05	0.00168114	-0.0490504	0.011991	0.23366
NM_002355.2	M6PR	mannose-6-phosphate receptor, cation dependent(M6PR)	0.0020137	7.1016e-05	0.00168114	-0.00590477	0.69975	0.928121
NM_152420.1	CARNMT1	carnosine N-methyltransferase 1(CARNMT1)	0.00293113	7.22579e-05	0.00170415	-0.0366543	0.10183	0.544103
NM_152267.2	RNF185	ring finger protein 185(RNF185)	0.00637569	7.23566e-05	0.00170415	0.0412189	0.396172	0.802224
NM_145283.1	NXNL2	nucleoredoxin-like 2(NXNL2)	-0.00402107	7.37665e-05	0.00173295	0.0549704	0.0743141	0.492025
NM_021107.1	MRPS12	mitochondrial ribosomal protein S12(MRPS12)	0.00274253	7.45513e-05	0.00174695	-0.0278013	0.184965	0.636918
NM_014239.1	EIF2B2	eukaryotic translation initiation factor 2B subunit beta(EIF2B2)	0.00625334	7.57809e-05	0.00177128	-0.015277	0.748958	0.941513
BC047030.1	UPP1	uridine phosphorylase 1(UPP1)	0.00184726	7.63647e-05	0.00177994	-0.0245	0.0839502	0.512412
BC007324.1	LHPP	phospholysine phosphohistidine inorganic pyrophosphate phosphatase(LHPP)	-0.00547509	7.65361e-05	0.00177994	0.0303087	0.468962	0.840814
BC017100.1	RNF130	ring finger protein 130(RNF130)	0.00351169	7.8372e-05	0.00181807	0.0174183	0.516986	0.861896
BC006234.1	rhbdd2	rhomboid domain containing 2(RHBDD2)	0.00921595	7.87476e-05	0.00181969	-0.206845	0.00381682	0.116212
NM_030575.1	NA	NA	-0.00521285	7.88348e-05	0.00181969	0.0421603	0.291426	0.732891
NM_030663.1	SMCP	sperm mitochondria associated cysteine rich protein(SMCP)	-0.00455542	7.94333e-05	0.00182894	-0.00682279	0.844906	0.96422
BC047374.1	SLC36A4	solute carrier family 36 member 4(SLC36A4)	0.00269697	8.01245e-05	0.00184028	-0.0337031	0.104306	0.544796
NM_001945.1	HBEGF	heparin binding EGF like growth factor(HBEGF)	0.0158519	8.15395e-05	0.00186814	-0.665661	1.68804e-07	0.000264984
NM_199346.1	PFN4	profilin family member 4(PFN4)	0.00488712	8.25502e-05	0.00188375	0.00666476	0.85897	0.966904
NM_199168.2	CXCL12	C-X-C motif chemokine ligand 12(CXCL12)	0.00873577	8.26279e-05	0.00188375	-0.185138	0.00638216	0.161402
NM_005211	CSF1R	colony stimulating factor 1 receptor(CSF1R)	-0.00455111	8.34978e-05	0.00189891	-0.0540195	0.123702	0.566016
BC024001.2	LRRC20	leucine rich repeat containing 20(LRRC20)	0.00415676	8.44753e-05	0.00191606	-0.0878437	0.00660521	0.164349
NM_001039468.1	NA	NA	0.00622198	8.46661e-05	0.00191606	0.076157	0.112813	0.555363
BC059362.1	RALGDS	ral guanine nucleotide dissociation stimulator(RALGDS)	-0.0095974	8.4949e-05	0.00191778	0.0499206	0.499046	0.852836
BC024013.2	DNAJB3	DnaJ heat shock protein family (Hsp40) member B3(DNAJB3)	-0.00592016	8.62313e-05	0.00194199	0.0632453	0.166447	0.620473
NM_012430.2	SEC22A	SEC22 homolog A, vesicle trafficking protein(SEC22A)	-0.00252542	8.69487e-05	0.00195339	0.00348331	0.857849	0.966776
NM_024071.2	zfyve21	zinc finger FYVE-type containing 21(ZFYVE21)	0.00528611	8.83233e-05	0.00197604	-0.110658	0.00728307	0.174403
NM_024825.2	PODNL1	podocan like 1(PODNL1)	0.00393345	8.83839e-05	0.00197604	-0.0771196	0.0118385	0.231175
BC032393.1	RNF170	ring finger protein 170(RNF170)	0.0150056	8.92955e-05	0.00199161	-0.602648	5.91496e-07	0.000264984
NM_000810.2	GABRA5	gamma-aminobutyric acid type A receptor alpha5 subunit(GABRA5)	0.00517232	9.05953e-05	0.00201574	0.0409693	0.305769	0.744592
NM_003157.1	NEK4	NIMA related kinase 4(NEK4)	-0.0139635	9.08429e-05	0.00201641	0.561859	5.80557e-07	0.000264984
NM_021237.3	SELENOK	selenoprotein K(SELENOK)	0.00348333	9.12427e-05	0.00202044	-0.0497818	0.0657888	0.473497
NM_001325.1	CSTF2	cleavage stimulation factor subunit 2(CSTF2)	0.0174829	9.34208e-05	0.00206373	-0.635978	5.54387e-06	0.000649439
NM_022839.2	MRPS11	mitochondrial ribosomal protein S11(MRPS11)	0.00920621	9.91587e-05	0.00218527	-0.108798	0.12954	0.575358
NM_033105.1	DNAJC5B	DnaJ heat shock protein family (Hsp40) member C5 beta(DNAJC5B)	-0.00316092	0.000100599	0.00221074	0.0122315	0.618781	0.903808
BC006105.1	ATAT1	alpha tubulin acetyltransferase 1(ATAT1)	0.00507979	0.000100792	0.00221074	-0.114292	0.00430218	0.123668
NM_004236.1	COPS2	COP9 signalosome subunit 2(COPS2)	0.00493684	0.000103242	0.00225912	0.0341591	0.374856	0.790084
NM_031305.1	arhgap24	Rho GTPase activating protein 24(ARHGAP24)	-0.00548912	0.000104293	0.00227674	0.0888532	0.0391307	0.388674
BC020203.1	GDPD5	glycerophosphodiester phosphodiesterase domain containing 5(GDPD5)	-0.00593283	0.000105532	0.00229836	0.0195743	0.672323	0.921362
NM_032146.2	ARL6	ADP ribosylation factor like GTPase 6(ARL6)	-0.00564305	0.000107388	0.00233329	0.0103647	0.814023	0.957504
BC036391.1	CELF2	CUGBP, Elav-like family member 2(CELF2)	0.0030209	0.00010997	0.00238379	-0.00302834	0.897992	0.976827
NM_006865.1	LILRA3	leukocyte immunoglobulin like receptor A3(LILRA3)	0.0130141	0.000110557	0.00239093	-0.483638	4.49612e-06	0.000560965
NM_181837.1	ORC3	origin recognition complex subunit 3(ORC3)	0.00254347	0.000112947	0.00243275	-0.0296267	0.138442	0.592977
NM_032036.2	IFI27L2	interferon alpha inducible protein 27 like 2(IFI27L2)	0.0161385	0.000113035	0.00243275	-0.533136	4.12009e-05	0.00295624
BC033491.1	ADAD2	adenosine deaminase domain containing 2(ADAD2)	-0.00489706	0.00011328	0.00243275	0.102998	0.0079688	0.186261
BC028040.1	CNP	2',3'-cyclic nucleotide 3' phosphodiesterase(CNP)	0.0160287	0.000115008	0.00246415	-0.620411	2.00796e-06	0.000378324
BC048251.1	ZDHHC12	zinc finger DHHC-type containing 12(ZDHHC12)	0.00702466	0.000116284	0.00248365	-0.136282	0.0143855	0.251705
BC041787.1	SLC11A1	solute carrier family 11 member 1(SLC11A1)	-0.00287984	0.000116536	0.00248365	-0.00560796	0.804094	0.95599
BC010434.1	SPTB	spectrin beta, erythrocytic(SPTB)	-0.00548921	0.000116723	0.00248365	-0.0063827	0.882257	0.974749
NM_024812.1	BAALC	brain and acute leukemia, cytoplasmic(BAALC)	-0.00426917	0.000117025	0.00248374	0.0127677	0.703354	0.929356
NM_002688.2	SEPT5	septin 5(SEPT5)	-0.00526461	0.000117264	0.00248374	0.102149	0.0144269	0.251954
NM_002628.3	PFN2	profilin 2(PFN2)	0.0186784	0.000119053	0.00251589	-0.693622	5.04778e-06	0.000599003
NM_001888.2	CRYM	crystallin mu(CRYM)	0.0139745	0.000120278	0.00253598	-0.559898	9.90185e-07	0.000302369
NM_001799.2	CDK7	cyclin dependent kinase 7(CDK7)	0.0202892	0.000121955	0.00256549	-0.823169	7.55785e-07	0.000279822
NM_004073.2	PLK3	polo like kinase 3(PLK3)	0.0054429	0.000122616	0.00257355	-0.0316468	0.460797	0.837781
NM_004889.2	ATP5J2	ATP synthase, H+ transporting, mitochondrial Fo complex subunit F2(ATP5J2)	0.00196777	0.000124723	0.00261186	-0.0448417	0.00435487	0.124245
NM_032625.1	C7orf13	chromosome 7 open reading frame 13(C7orf13)	0.00270907	0.000125632	0.0026186	-0.00209363	0.921966	0.981623
BC026283.1	APOH	apolipoprotein H(APOH)	-0.0037698	0.000125747	0.0026186	0.0453203	0.129025	0.574715
NM_000593.5	TAP1	transporter 1, ATP binding cassette subfamily B member(TAP1)	0.00300889	0.000125894	0.0026186	0.023358	0.325956	0.75768
BC054508.1	EPB41L5	erythrocyte membrane protein band 41 like 5(EPB41L5)	0.0140141	0.000127362	0.00264318	-0.558399	1.22596e-06	0.000306689
NM_003177.3	SYK	spleen associated tyrosine kinase(SYK)	0.00527359	0.000130793	0.00270832	-0.0927076	0.0274914	0.336588
NM_182728.1	SLC7A8	solute carrier family 7 member 8(SLC7A8)	-0.00364524	0.000131201	0.0027107	0.0243403	0.399275	0.804446
BC068068.1	LGALS3	galectin 3(LGALS3)	-0.00480429	0.00013421	0.0027667	0.0640272	0.094133	0.532167
BC016389.1	SLC35F6	solute carrier family 35 member F6(SLC35F6)	0.00836716	0.000134973	0.00277625	-0.186508	0.00550147	0.145319
NM_152295.3	TARS	threonyl-tRNA synthetase(TARS)	0.0175803	0.000136554	0.00280254	-0.679783	2.63385e-06	0.000435338
BC053656.1	EDIL3	EGF like repeats and discoidin domains 3(EDIL3)	-0.00234842	0.000137097	0.00280745	0.0232247	0.213872	0.662929
NM_032328.1	EFCAB2	EF-hand calcium binding domain 2(EFCAB2)	0.00487757	0.000140132	0.00286326	-0.0310234	0.424041	0.81738
NM_178821.1	DAW1	dynein assembly factor with WD repeats 1(DAW1)	0.00300362	0.000141431	0.00288345	-0.0272202	0.255497	0.701536
NM_152340.1	NA	NA	0.00584703	0.000142058	0.00288986	-0.0597095	0.200471	0.651309
NM_017583.2	TRIM44	tripartite motif containing 44(TRIM44)	0.00581909	0.000144968	0.00294259	-0.11074	0.0179403	0.281113
NM_030881.2	DDX17	DEAD-box helicase 17(DDX17)	0.0040268	0.000146958	0.00297645	0.00230321	0.942815	0.987303
NM_148571.1	MRPL27	mitochondrial ribosomal protein L27(MRPL27)	0.00316076	0.000150893	0.00304949	-0.0362684	0.152258	0.604674
BC020229.1	ARSD	arylsulfatase D(ARSD)	-0.00234492	0.000153459	0.00309299	0.0382995	0.0425156	0.402376
NM_139279.3	MCFD2	multiple coagulation factor deficiency 2(MCFD2)	-0.00430132	0.000153782	0.00309299	0.0242275	0.481666	0.844556
NM_030761.3	WNT4	Wnt family member 4(WNT4)	0.0021513	0.000154048	0.00309299	-0.0279186	0.106242	0.54552
NM_030588.1	DHX9	DExH-box helicase 9(DHX9)	0.0029073	0.000155809	0.00312157	-0.0207658	0.372919	0.789329
NM_080737.1	SYTL4	synaptotagmin like 4(SYTL4)	0.00316246	0.000156598	0.00313061	-0.0141325	0.577035	0.888799
NM_004071.1	CLK1	CDC like kinase 1(CLK1)	0.00361377	0.000157846	0.00314875	-0.0939968	0.00141438	0.053722
NM_012138.2	AATF	apoptosis antagonizing transcription factor(AATF)	0.0022537	0.000159396	0.00317283	0.00564287	0.75488	0.944496
BC001671.1	HDDC2	HD domain containing 2(HDDC2)	-0.00250176	0.000160294	0.00318387	0.0222751	0.267973	0.712067
NM_031954.2	KCTD10	potassium channel tetramerization domain containing 10(KCTD10)	-0.00424458	0.000162618	0.00322311	0.0282524	0.407658	0.809973
NM_006327.2	TIMM23	translocase of inner mitochondrial membrane 23(TIMM23)	-0.0150663	0.000163496	0.00323358	0.0163274	0.892682	0.976625
NM_018031.2	wdr6	WD repeat domain 6(WDR6)	0.00271662	0.000163941	0.00323547	0.022061	0.312926	0.748434
BC047869.1	Cox4I1	cytochrome c oxidase subunit 4I1(COX4I1)	-0.00356979	0.000165163	0.00325265	-0.00312979	0.913146	0.979803
BC090049.1	MEST	mesoderm specific transcript(MEST)	0.00245294	0.000168068	0.00330284	-0.0485395	0.0148993	0.255731
NM_001007024.1	gosr1	golgi SNAP receptor complex member 1(GOSR1)	0.00441528	0.000169354	0.0033205	-0.0169295	0.634071	0.909311
BC008077.2	SRPRA	SRP receptor alpha subunit(SRPRA)	0.0173139	0.000169684	0.0033205	-0.630984	1.1718e-05	0.0011417
NM_152362.1	TNFAIP8L1	TNF alpha induced protein 8 like 1(TNFAIP8L1)	0.0162712	0.000171402	0.00334705	-0.585702	1.49593e-05	0.00139862
BC014452.1	LGALS8-AS1	LGALS8 antisense RNA 1(LGALS8-AS1)	0.00621939	0.000173348	0.00337318	-0.0400016	0.425667	0.818418
NM_003362.2	UNG	uracil DNA glycosylase(UNG)	0.00458422	0.000173806	0.00337318	-0.0529192	0.153801	0.605302
NM_080659.1	C11ORF52	chromosome 11 open reading frame 52(C11orf52)	0.0052205	0.000173834	0.00337318	-0.181367	2.8766e-05	0.00220048
NM_016364.2	DUSP13	dual specificity phosphatase 13(DUSP13)	0.00453846	0.000174333	0.0033758	-0.040381	0.271093	0.712446
NM_030971.3	SFXN3	sideroflexin 3(SFXN3)	-0.00328192	0.000174812	0.00337799	-0.00319291	0.904046	0.978526
NM_001203.1	BMPR1B	bone morphogenetic protein receptor type 1B(BMPR1B)	0.0172034	0.000175857	0.0033911	-0.594234	3.22272e-05	0.00242516
BC051762.1	C20orf96	chromosome 20 open reading frame 96(C20orf96)	-0.00321649	0.000180089	0.00346341	0.0621149	0.0179821	0.281113
NM_000638.2	VTN	vitronectin(VTN)	0.00268141	0.000180409	0.00346341	-0.0261278	0.229399	0.68085
NM_018138.1	TBCCD1	TBCC domain containing 1(TBCCD1)	0.00214168	0.000180729	0.00346341	-0.039386	0.0241652	0.323227
XM_085833.5	NA	NA	0.00576957	0.00018121	0.00346546	-0.0456297	0.329061	0.758724
NM_001261.2	CDK9	cyclin dependent kinase 9(CDK9)	-0.0140775	0.00018304	0.00348887	0.401943	0.000545488	0.026026
BC019015.2	MED29	mediator complex subunit 29(MED29)	0.00889645	0.000183188	0.00348887	-0.0832441	0.24885	0.693365
NM_004059.3	KYAT1	kynurenine aminotransferase 1(KYAT1)	0.0022754	0.000184207	0.00350106	-0.0219275	0.235226	0.684965
NM_021967.1	SERF1A	small EDRK-rich factor 1A(SERF1A)	0.0037938	0.000186972	0.00354633	-0.0404851	0.189391	0.640248
NM_182612.1	PDDC1	Parkinson disease 7 domain containing 1(PDDC1)	-0.00287806	0.000195594	0.00370228	0.00775548	0.740475	0.937982
NM_003948.2	CDKL2	cyclin dependent kinase like 2(CDKL2)	0.00309366	0.000197052	0.00372126	0.0226612	0.368724	0.785481
NM_024292.2	UBL5	ubiquitin like 5(UBL5)	0.00294937	0.0001974	0.00372126	-0.00279338	0.907368	0.979038
BC016652.1	BMX	BMX non-receptor tyrosine kinase(BMX)	0.00385884	0.00019825	0.00372969	-0.0162454	0.605266	0.898138
BC033882.1	SPEM1	spermatid maturation 1(SPEM1)	0.001783	0.000199001	0.00373437	-0.0047764	0.74225	0.93879
NM_004895.3	NLRP3	NLR family pyrin domain containing 3(NLRP3)	0.00268195	0.000199306	0.00373437	0.010707	0.624165	0.906173
NM_138394.2	HNRNPLL	heterogeneous nuclear ribonucleoprotein L like(HNRNPLL)	0.00506674	0.000202285	0.00378252	0.0355545	0.390015	0.799075
XM_379657.2	NA	NA	0.00280285	0.000203218	0.00379231	0.0217279	0.342601	0.767406
BC032372.1	RALGPS1	Ral GEF with PH domain and SH3 binding motif 1(RALGPS1)	-0.016627	0.000203904	0.00379745	0.705402	6.08737e-07	0.000264984
NM_002622.3	PFDN1	prefoldin subunit 1(PFDN1)	-0.00428819	0.000204919	0.0038087	0.0346825	0.322449	0.755582
NM_001177.2	ARL1	ADP ribosylation factor like GTPase 1(ARL1)	-0.00371898	0.000206618	0.00383259	-0.000614887	0.983846	0.997118
NM_182493.1	MYLK3	myosin light chain kinase 3(MYLK3)	-0.0141966	0.000209873	0.00388363	0.456185	0.000125197	0.00747627
NM_012424.2	RPS6KC1	ribosomal protein S6 kinase C1(RPS6KC1)	0.0119926	0.000210209	0.00388363	-0.115254	0.24088	0.686509
BC002369.1	PLK1	polo like kinase 1(PLK1)	0.00389533	0.000211229	0.00389468	-0.0831266	0.00986271	0.20986
NM_001021.2	RPS17	ribosomal protein S17(RPS17)	0.00291029	0.000212033	0.00389898	-0.0202682	0.395177	0.801957
NM_004635.2	MAPKAPK3	mitogen-activated protein kinase-activated protein kinase 3(MAPKAPK3)	0.00421355	0.000212304	0.00389898	-0.0400984	0.24582	0.691759
BC033864.1	BCAT1	branched chain amino acid transaminase 1(BCAT1)	-0.0147742	0.000215841	0.00395608	0.507433	4.53427e-05	0.00315558
NM_031279.2	ETNPPL	ethanolamine-phosphate phospho-lyase(ETNPPL)	0.0149735	0.000217462	0.00397793	-0.610404	1.6913e-06	0.00037273
BC028675.1	MVB12B	multivesicular body subunit 12B(MVB12B)	-0.00809505	0.000218103	0.00398178	-0.0154229	0.816233	0.957904
NM_013442.1	STOML2	stomatin like 2(STOML2)	0.00464826	0.000219547	0.00400026	-0.0151478	0.691187	0.926373
NM_002068.1	GNA15	G protein subunit alpha 15(GNA15)	0.00248327	0.000220019	0.00400098	-0.0555626	0.00703645	0.17243
BC035054.2	RAB28	RAB28, member RAS oncogene family(RAB28)	-0.0036843	0.000220763	0.00400664	0.0876308	0.00423738	0.122184
NM_152341.2	PAQR4	progestin and adipoQ receptor family member 4(PAQR4)	0.00262047	0.000223407	0.00404668	-0.0665193	0.00233361	0.0812025
NM_004571.3	PKNOX1	PBX/knotted 1 homeobox 1(PKNOX1)	-0.0058439	0.000224873	0.00406528	0.0138827	0.772492	0.949471
NM_017495.3	RBM38	RNA binding motif protein 38(RBM38)	-0.00290953	0.000229445	0.00413984	0.00915067	0.702337	0.929356
BC069451.1	PAEP	progestagen associated endometrial protein(PAEP)	0.00243884	0.000231634	0.00417121	-0.0312943	0.120582	0.563884
NM_138468.3	ICA1L	islet cell autoantigen 1 like(ICA1L)	0.00250554	0.000235237	0.00422788	-0.0135871	0.510894	0.858191
BC104212.1	EXOG	exo/endonuclease G(EXOG)	-0.00336582	0.000238876	0.00428297	-0.0266726	0.337605	0.764953
BC065290.1	CYBRD1	cytochrome b reductase 1(CYBRD1)	0.00221048	0.000239228	0.00428297	-0.0283407	0.121751	0.565728
NM_005733.1	KIF20A	kinesin family member 20A(KIF20A)	0.00308377	0.000241036	0.00430701	0.000691504	0.978334	0.995762
NM_182494.1	calhm3	calcium homeostasis modulator 3(CALHM3)	0.00312607	0.000245636	0.00438074	0.0398246	0.12484	0.568102
BC038105.2	MPP7	membrane palmitoylated protein 7(MPP7)	0.00421909	0.000246133	0.00438117	-0.0609632	0.0821079	0.509352
BC032229.1	AXL	AXL receptor tyrosine kinase(AXL)	-0.00415339	0.000246732	0.0043834	-0.0117362	0.732674	0.935694
NM_206855.1	QKI	QKI, KH domain containing RNA binding(QKI)	-0.00571172	0.000247919	0.00439606	0.0302235	0.522756	0.866129
BC017058.1	TPRA1	transmembrane protein adipocyte associated 1(TPRA1)	0.0121124	0.000248415	0.00439642	-0.513454	8.6732e-07	0.000286711
BC038934.1	GJB6	gap junction protein beta 6(GJB6)	0.0159165	0.000249709	0.00440936	-0.55044	4.81813e-05	0.00330345
NM_004721.3	MAP3K13	mitogen-activated protein kinase kinase kinase 13(MAP3K13)	0.0045225	0.000250099	0.00440936	-0.03013	0.421493	0.816654
BC002950.1	c18orf8	chromosome 18 open reading frame 8(C18orf8)	0.00489775	0.000255096	0.00448891	-0.0789243	0.0534092	0.44019
BC034926.1	CILP2	cartilage intermediate layer protein 2(CILP2)	0.00196922	0.000258083	0.00453286	-0.0195549	0.232537	0.683547
NM_080832.1	PABPC5	poly(A) binding protein cytoplasmic 5(PABPC5)	0.00320447	0.000260937	0.00457431	-0.0407253	0.127407	0.57386
NM_006035.2	CDC42BPB	CDC42 binding protein kinase beta(CDC42BPB)	0.00248041	0.000264837	0.00463389	-0.0412209	0.0470493	0.418739
NM_016049.1	EMC9	ER membrane protein complex subunit 9(EMC9)	0.00544548	0.000266999	0.0046629	-0.0759565	0.095118	0.534231
BC067822.1	HIBCH	3-hydroxyisobutyryl-CoA hydrolase(HIBCH)	0.00383145	0.000271359	0.00473014	-0.013475	0.672932	0.921362
NM_030755.1	TMX1	thioredoxin related transmembrane protein 1(TMX1)	-0.00349978	0.000272212	0.00473608	-0.00275484	0.924725	0.981623
BC001327.1	IFRD2	interferon related developmental regulator 2(IFRD2)	0.00457403	0.000274049	0.00475909	-0.0312844	0.412407	0.813022
NM_002147.2	HOXB5	homeobox B5(HOXB5)	0.00585042	0.000278263	0.00482322	-0.0904838	0.0653163	0.473057
BC057768.1	CSH1	chorionic somatomammotropin hormone 1(CSH1)	-0.00392112	0.000285784	0.00494433	0.0634081	0.0545672	0.441746
BC036846.1	PRSS33	protease, serine 33(PRSS33)	0.00219559	0.000287101	0.00494906	-0.0115621	0.529215	0.869149
NM_015610.1	WIPI2	WD repeat domain, phosphoinositide interacting 2(WIPI2)	-0.00364422	0.000287127	0.00494906	0.00286362	0.92515	0.981623
NM_139062.1	CSNK1D	casein kinase 1 delta(CSNK1D)	0.00277013	0.000288395	0.00495459	-0.00232378	0.920137	0.981453
BC007363.1	BCKDK	branched chain ketoacid dehydrogenase kinase(BCKDK)	0.00490686	0.000288518	0.00495459	-0.0849014	0.0400142	0.390904
NM_016041.1	DERL2	derlin 2(DERL2)	-0.00335687	0.000289788	0.00496718	0.00303867	0.913876	0.979892
NM_021063.2	HIST1H2BD	histone cluster 1 H2B family member d(HIST1H2BD)	0.00687678	0.000295233	0.00505116	0.0310295	0.590502	0.893452
BC010464.1	MAP3K3	mitogen-activated protein kinase kinase kinase 3(MAP3K3)	0.0132932	0.00029751	0.00506926	-0.220606	0.0492619	0.425741
NM_000045.2	ARG1	arginase 1(ARG1)	-0.00401928	0.00029758	0.00506926	0.00299645	0.929164	0.982894
NM_052819.1	CARD14	caspase recruitment domain family member 14(CARD14)	-0.00330857	0.000297934	0.00506926	0.0569726	0.0414427	0.398331
BC036098.1	NCALD	neurocalcin delta(NCALD)	0.0101546	0.000299521	0.0050782	-0.41617	2.51096e-06	0.000430397
BC030237.1	SLC22A18AS	solute carrier family 22 member 18 antisense(SLC22A18AS)	-0.0041621	0.000299557	0.0050782	0.0449865	0.198896	0.651213
NM_020633.2	VN1R1	vomeronasal 1 receptor 1(VN1R1)	0.0095777	0.000301059	0.00509433	-0.224673	0.00578504	0.14999
NM_133494.1	NEK7	NIMA related kinase 7(NEK7)	0.00347414	0.000305485	0.00515944	-0.0180948	0.535616	0.871446
NM_016025.2	METTL9	methyltransferase like 9(METTL9)	0.00314966	0.000306021	0.00515944	-0.0481275	0.0705375	0.483147
BC007048.1	ZMYM5	zinc finger MYM-type containing 5(ZMYM5)	-0.0062025	0.000307186	0.00516966	0.121997	0.0203899	0.298622
NM_007067.3	KAT7	lysine acetyltransferase 7(KAT7)	0.00372266	0.00030902	0.00519109	-0.00122071	0.968898	0.993885
NM_206918.1	DEGS2	delta 4-desaturase, sphingolipid 2(DEGS2)	0.00365763	0.000312108	0.00523346	-0.0463346	0.13372	0.581888
BC044584.1	DNAJC4	DnaJ heat shock protein family (Hsp40) member C4(DNAJC4)	0.00331467	0.000316186	0.00529225	-0.0509683	0.0694762	0.483088
NM_002305.2	LGALS1	galectin 1(LGALS1)	-0.00333561	0.000317153	0.00529887	0.0706089	0.0128989	0.239934
NM_014047.1	c19orf53	chromosome 19 open reading frame 53(C19orf53)	0.00350592	0.000319325	0.00532554	-0.0122341	0.679027	0.923502
NM_144685.3	HIPK4	homeodomain interacting protein kinase 4(HIPK4)	0.00342267	0.000321119	0.00533744	-0.0346064	0.231714	0.683547
BC012564.1	TMCO3	transmembrane and coiled-coil domains 3(TMCO3)	0.0019467	0.000321192	0.00533744	-0.00964631	0.557096	0.880232
NM_152997.2	FDCSP	follicular dendritic cell secreted protein(FDCSP)	0.0100233	0.000324433	0.00538163	-0.373898	1.81823e-05	0.00158769
NM_003891.1	PROZ	protein Z, vitamin K dependent plasma glycoprotein(PROZ)	-0.0017799	0.000328651	0.00544186	8.58448e-06	0.999545	0.999591
NM_007022.1	CYB561D2	cytochrome b561 family member D2(CYB561D2)	0.00307978	0.000329623	0.00544819	-0.0341204	0.191126	0.641439
NM_015994.2	ATP6V1D	ATPase H+ transporting V1 subunit D(ATP6V1D)	0.00311666	0.000330359	0.00545063	-0.0603473	0.023127	0.315669
NM_005465.2	AKT3	AKT serine/threonine kinase 3(AKT3)	0.00210095	0.000333722	0.00548232	-0.0184337	0.300478	0.739883
NM_016050.1	MRPL11	mitochondrial ribosomal protein L11(MRPL11)	0.00317014	0.000333872	0.00548232	-0.0535325	0.0473355	0.419095
NM_024594.1	PANK3	pantothenate kinase 3(PANK3)	-0.00263093	0.000334056	0.00548232	0.0336348	0.132174	0.57981
BC021701.1	SPTSSA	serine palmitoyltransferase small subunit A(SPTSSA)	0.00206147	0.000338977	0.00555322	-0.0318239	0.0698395	0.483147
BC021180.2	HMGB4	high mobility group box 4(HMGB4)	0.00302786	0.000339749	0.00555604	-0.0457405	0.076031	0.496325
NM_016212.1	TP53TG3	TP53 target 3(TP53TG3)	-0.00348563	0.000343983	0.00560954	-0.0133413	0.651779	0.914023
XM_370653.2	NA	NA	-0.00568412	0.000344233	0.00560954	0.0271307	0.573679	0.887362
NM_004469.2	VEGFD	vascular endothelial growth factor D(VEGFD)	-0.00378211	0.00035025	0.00569757	0.0724205	0.0253012	0.326167
BC051850.1	tmem120a	transmembrane protein 120A(TMEM120A)	0.00228796	0.000357166	0.00579144	-0.0209172	0.283196	0.724707
BC000417.1	SMUG1	single-strand-selective monofunctional uracil-DNA glycosylase 1(SMUG1)	-0.00240076	0.000357272	0.00579144	0.044975	0.0288267	0.342808
NM_182724.1	CREM	cAMP responsive element modulator(CREM)	-0.00472073	0.000358484	0.00580092	0.0483328	0.229782	0.681043
BC020975.1	TSKU	tsukushi, small leucine rich proteoglycan(TSKU)	-0.00204981	0.000360456	0.00582265	0.0135313	0.438311	0.825294
NM_033506.1	FBXO24	F-box protein 24(FBXO24)	0.00214263	0.000363652	0.00586398	-0.000532839	0.976699	0.995504
BC100290.1	NUBP1	nucleotide binding protein 1(NUBP1)	0.00630177	0.000364282	0.00586398	-0.0477777	0.373919	0.789903
NM_018438.2	FBXO6	F-box protein 6(FBXO6)	-0.00304792	0.000366492	0.00588932	0.0196209	0.450312	0.831847
NM_004527.2	MEOX1	mesenchyme homeobox 1(MEOX1)	0.00470455	0.00036967	0.0059301	-0.149382	0.000269162	0.0144009
NM_017506.1	OR7A5	olfactory receptor family 7 subfamily A member 5(OR7A5)	0.00683277	0.00037844	0.00606028	-0.0321623	0.581729	0.890734
NM_005044.1	PRKX	protein kinase, X-linked(PRKX)	0.00228936	0.000379904	0.00606584	-0.0290432	0.138983	0.593266
BC028721.2	SLC1A6	solute carrier family 1 member 6(SLC1A6)	0.00337499	0.000380098	0.00606584	0.0116337	0.686685	0.925687
NM_003215	TEC	tec protein tyrosine kinase(TEC)	0.00699909	0.000381735	0.00608148	-0.114477	0.057122	0.446932
BC041366.2	USP2	ubiquitin specific peptidase 2(USP2)	0.00471106	0.00038289	0.00608604	-0.103137	0.0112787	0.224351
BC009458.1	BARX1	BARX homeobox 1(BARX1)	0.00560657	0.000383337	0.00608604	-0.0173353	0.717657	0.932954
NM_032837.1	FAM104A	family with sequence similarity 104 member A(FAM104A)	0.00382846	0.000387738	0.00614539	-0.0462616	0.159258	0.612418
NM_003063.1	SLN	sarcolipin(SLN)	-0.00626405	0.000398034	0.00629778	0.0520711	0.333036	0.761878
NM_032037.2	TSSK6	testis specific serine kinase 6(TSSK6)	0.00226139	0.000399318	0.00630731	-0.0344575	0.0771364	0.498586
NM_173501.1	c16orf52	chromosome 16 open reading frame 52(C16orf52)	-0.0034387	0.000404752	0.00637699	0.0403668	0.172833	0.625973
NM_004445.1	EPHB6	EPH receptor B6(EPHB6)	0.00276926	0.000405107	0.00637699	-0.0476544	0.0464605	0.418635
NM_017692.1	APTX	aprataxin(APTX)	0.00386207	0.000407763	0.00640791	-0.063959	0.0553383	0.442387
BC100879.2	CRYGN	crystallin gamma N(CRYGN)	0.00265112	0.000409765	0.00642844	-0.015313	0.50181	0.853936
NM_001007258.1	SETD4	SET domain containing 4(SETD4)	0.00168525	0.000412505	0.00646048	-0.0258253	0.076214	0.496325
BC052600.1	ZNF718	zinc finger protein 718(ZNF718)	-0.00268492	0.000413822	0.00647016	0.0379526	0.101759	0.544103
NM_005307.1	GRK4	G protein-coupled receptor kinase 4(GRK4)	0.00263554	0.000416573	0.0065022	-0.0302896	0.182939	0.634956
NM_019884.1	GSK3A	glycogen synthase kinase 3 alpha(GSK3A)	0.00177195	0.000419013	0.00652926	-0.032264	0.0357471	0.376811
NM_001498.2	GCLC	glutamate-cysteine ligase catalytic subunit(GCLC)	0.00488842	0.000426029	0.00662744	-0.0348937	0.408137	0.809973
BC022098.1	NA	NA	-0.00410051	0.000428665	0.00665726	0.0704035	0.0479175	0.419646
NM_012420.1	IFIT5	interferon induced protein with tetratricopeptide repeats 5(IFIT5)	0.00353505	0.000432041	0.00669694	-0.104343	0.000787301	0.0343738
NM_005233	EPHA3	EPH receptor A3(EPHA3)	0.00428935	0.000432667	0.00669694	-0.0363559	0.326806	0.758072
NM_002952.2	RPS2	ribosomal protein S2(RPS2)	0.00259095	0.000437571	0.00676154	-0.00732117	0.743613	0.93879
NM_001039656.1	TESMIN	testis expressed metallothionein like protein(TESMIN)	-0.00629826	0.000440108	0.0067894	-0.0241441	0.657435	0.916577
NM_002753.2	MAPK10	mitogen-activated protein kinase 10(MAPK10)	-0.00340638	0.000442917	0.00681581	0.00875635	0.76626	0.948373
NM_016226.2	VPS29	VPS29, retromer complex component(VPS29)	0.00495133	0.000443293	0.00681581	-0.00187636	0.965042	0.9931
NM_020125.1	SLAMF8	SLAM family member 8(SLAMF8)	0.00329401	0.000444965	0.00683017	0.048992	0.0870258	0.51949
BC040659.1	MTCH1	mitochondrial carrier 1(MTCH1)	0.00308417	0.000446095	0.00683618	-0.0196437	0.461979	0.838939
BC017356.1	ighm	immunoglobulin heavy constant mu(IGHM)	0.00370336	0.000449377	0.00686361	-0.0375054	0.243059	0.689052
NM_001894.2	csnk1e	casein kinase 1 epsilon(CSNK1E)	0.00330182	0.000449638	0.00686361	0.000368839	0.989704	0.997118
NM_004271.1	LY86	lymphocyte antigen 86(LY86)	0.00309799	0.000450109	0.00686361	-0.0162171	0.545633	0.876041
BC026274.1	RDH11	retinol dehydrogenase 11 (all-trans/9-cis/11-cis)(RDH11)	0.00385445	0.000456923	0.00695605	-0.0260788	0.435482	0.824796
BC001968.1	CDK9	cyclin dependent kinase 9(CDK9)	0.00204013	0.000458193	0.00696393	-0.0113538	0.521185	0.864686
NM_016951.2	cklf	chemokine like factor(CKLF)	0.0102521	0.000459557	0.00696849	-0.395016	1.64601e-05	0.00147917
NM_025125.2	TMEM254	transmembrane protein 254(TMEM254)	0.00248796	0.000460688	0.00696849	-0.0318285	0.141615	0.594194
NM_152318.1	c12orf45	chromosome 12 open reading frame 45(C12orf45)	-0.00418856	0.000460752	0.00696849	-0.0213519	0.556914	0.880232
BC005056.1	DNAJC30	DnaJ heat shock protein family (Hsp40) member C30(DNAJC30)	0.00295559	0.000467859	0.00706444	0.0226973	0.377112	0.790432
NM_033671.1	CCNB3	cyclin B3(CCNB3)	-0.0121187	0.000469428	0.00707659	-0.17385	0.100123	0.540254
NM_138809.1	CMBL	carboxymethylenebutenolidase homolog(CMBL)	0.00479761	0.000471321	0.0070804	-0.121362	0.00407986	0.119127
NM_198708.1	hsd11b1l	hydroxysteroid 11-beta dehydrogenase 1 like(HSD11B1L)	0.00221543	0.000472497	0.0070804	-0.0387884	0.0453501	0.414783
NM_022140.2	EPB41L4A	erythrocyte membrane protein band 41 like 4A(EPB41L4A)	0.00424435	0.000472705	0.0070804	-0.060448	0.102767	0.544793
NM_005867.2	DSCR4	Down syndrome critical region 4(DSCR4)	-0.0031172	0.000472741	0.0070804	0.0592636	0.029959	0.34743
NM_203418.1	RCAN1	regulator of calcineurin 1(RCAN1)	0.00429749	0.000475081	0.00710396	-0.0322291	0.388939	0.798883
NM_207506.1	SAMD12	sterile alpha motif domain containing 12(SAMD12)	-0.00555496	0.000477031	0.00711432	-0.0135729	0.778779	0.949471
NM_152634.1	TCEANC	transcription elongation factor A N-terminal and central domain containing(TCEANC)	0.0034726	0.000477311	0.00711432	-0.0330702	0.274482	0.716265
NM_006010.2	MANF	mesencephalic astrocyte derived neurotrophic factor(MANF)	0.00249268	0.000483111	0.00718055	-0.0490956	0.0248545	0.324334
NM_016497.2	MRPL51	mitochondrial ribosomal protein L51(MRPL51)	0.00213301	0.000483598	0.00718055	-0.0608763	0.00127258	0.0494918
NM_014294.3	TRAM1	translocation associated membrane protein 1(TRAM1)	0.0172186	0.000484082	0.00718055	-0.654756	2.24994e-05	0.00185942
NM_205848.1	SYT6	synaptotagmin 6(SYT6)	0.00365782	0.00048717	0.0072148	-0.0144189	0.651022	0.914023
BC008042.2	TNFSF13	tumor necrosis factor superfamily member 13(TNFSF13)	0.00208742	0.000494946	0.00731824	-0.0253699	0.164851	0.618255
BC000082.1	SRRT	serrate, RNA effector molecule(SRRT)	0.00324023	0.00049663	0.00733144	0.0262202	0.354363	0.77441
NM_005079.2	TPD52	tumor protein D52(TPD52)	-0.00641856	0.000500126	0.00737129	0.0471014	0.401118	0.80487
BC007606.1	NA	NA	-0.00435247	0.000501235	0.00737588	0.0426997	0.262177	0.707496
BC014131.1	RPUSD4	RNA pseudouridylate synthase domain containing 4(RPUSD4)	0.00238383	0.000504	0.0074048	-0.0357009	0.0879619	0.51949
NM_002647.1	PIK3C3	phosphatidylinositol 3-kinase catalytic subunit type 3(PIK3C3)	0.00398304	0.000505044	0.00740839	-0.0600796	0.0857775	0.517586
BC035350.1	CYP4F12	cytochrome P450 family 4 subfamily F member 12(CYP4F12)	-0.00417672	0.000510562	0.00747747	0.0615044	0.0936948	0.532049
NM_016304.2	RSL24D1	ribosomal L24 domain containing 1(RSL24D1)	0.00346141	0.000515656	0.00754015	-0.0235953	0.436476	0.824796
BC030767.1	C5orf58	chromosome 5 open reading frame 58(C5orf58)	-0.00716485	0.000517008	0.00754798	0.104589	0.0968898	0.537115
NM_004060.2	CCNG1	cyclin G1(CCNG1)	0.00260217	0.000520116	0.00758141	-0.0411383	0.0725472	0.487298
BC035137.1	THRA	thyroid hormone receptor, alpha(THRA)	0.0033096	0.000523365	0.00761677	-0.104207	0.000430839	0.0215608
XM_371901.1	NA	NA	-0.00187665	0.000530057	0.00770205	-0.00155456	0.924755	0.981623
NM_024025.1	DUSP26	dual specificity phosphatase 26 (putative)(DUSP26)	0.00180783	0.000533996	0.00773242	-0.0120055	0.449652	0.831667
NM_017949.1	NA	NA	-0.00396082	0.000534354	0.00773242	0.00552676	0.873683	0.972474
XM_378449.1	NA	NA	0.0021447	0.000534653	0.00773242	0.0191493	0.309833	0.748425
BC001419.1	MECR	mitochondrial trans-2-enoyl-CoA reductase(MECR)	0.00350426	0.000544393	0.007861	-0.0879179	0.00484614	0.133011
NM_001893.3	CSNK1D	casein kinase 1 delta(CSNK1D)	0.00315798	0.000545964	0.0078714	-0.0490393	0.0788664	0.502884
BC002460.1	MRPS30	mitochondrial ribosomal protein S30(MRPS30)	-0.00163253	0.000547885	0.00788682	0.0292429	0.0430592	0.40508
BC016979.1	NECAB2	N-terminal EF-hand calcium binding protein 2(NECAB2)	-0.00357526	0.000551879	0.00793198	0.119897	0.000195894	0.0109229
BC091489.1	ZMYND11	zinc finger MYND-type containing 11(ZMYND11)	0.00375175	0.000558452	0.008014	-0.0349253	0.291441	0.732891
NM_006775.1	QKI	QKI, KH domain containing RNA binding(QKI)	-0.00550609	0.00056499	0.00809527	0.0272058	0.575371	0.888286
BC004884.2	FUT10	fucosyltransferase 10(FUT10)	0.0033363	0.000574413	0.00821756	0.0296955	0.314155	0.748859
NM_001008387.1	REG3G	regenerating family member 3 gamma(REG3G)	-0.00390408	0.000579266	0.00827421	-0.0287868	0.40445	0.807157
BC073163.1	GBP2	guanylate binding protein 2(GBP2)	0.00604314	0.000581285	0.00827496	-0.0271823	0.610892	0.899525
PM_2134	NA	NA	0.00783793	0.000581647	0.00827496	-0.038623	0.577304	0.888799
NM_148179.1	RPP25L	ribonuclease P/MRP subunit p25 like(RPP25L)	0.00351538	0.000582001	0.00827496	-0.0559574	0.0731918	0.488313
BC022189.2	C17orf47	chromosome 17 open reading frame 47(C17orf47)	-0.0048617	0.000584989	0.00830469	-0.0123721	0.773504	0.949471
NM_005720.1	ARPC1B	actin related protein 2/3 complex subunit 1B(ARPC1B)	0.00333125	0.000593499	0.00841259	-0.0344533	0.2437	0.689751
NM_001280.1	CIRBP	cold inducible RNA binding protein(CIRBP)	0.00250949	0.000602123	0.0085218	-0.0200519	0.367897	0.785481
NM_000965.2	RARB	retinoic acid receptor beta(RARB)	-0.006614	0.000604044	0.00853593	0.0457169	0.435997	0.824796
NM_178833.3	SLC9B2	solute carrier family 9 member B2(SLC9B2)	-0.00258974	0.000606908	0.00856333	0.096046	4.73188e-05	0.00326853
NM_018339.3	RFK	riboflavin kinase(RFK)	-0.00343282	0.000608846	0.0085776	0.0340802	0.264034	0.708821
BC020972.1	CSNK1G2	casein kinase 1 gamma 2(CSNK1G2)	0.00299529	0.000619117	0.00870904	-0.0139074	0.601334	0.896509
PM_2141	NA	NA	0.00463504	0.000621063	0.00872315	-0.0441571	0.284518	0.72686
NM_001008711.1	RBPMS	RNA binding protein with multiple splicing(RBPMS)	-0.00625705	0.000625998	0.00877549	-0.0210197	0.705606	0.930259
BC000772.1	NA	NA	-0.00261479	0.000626685	0.00877549	0.00303762	0.896052	0.976625
BC004248.1	BMP7	bone morphogenetic protein 7(BMP7)	0.00282277	0.00063012	0.00881025	-0.00853768	0.733897	0.935694
NM_005253.1	FOSL2	FOS like 2, AP-1 transcription factor subunit(FOSL2)	-0.00558626	0.000632592	0.00883148	0.0535199	0.282545	0.723241
NM_004844.1	SH3BP5	SH3 domain binding protein 5(SH3BP5)	0.00511109	0.000645501	0.00899813	-0.0129927	0.775522	0.949471
BC009553.2	GOPC	golgi associated PDZ and coiled-coil motif containing(GOPC)	0.0150193	0.000651994	0.00907498	-0.660687	2.04535e-06	0.000378324
NM_017971.1	MRPL20	mitochondrial ribosomal protein L20(MRPL20)	0.00282178	0.000656974	0.00913055	-0.0469828	0.0636396	0.469624
BC048980.1	prkaa1	protein kinase AMP-activated catalytic subunit alpha 1(PRKAA1)	0.00262574	0.000658818	0.00914246	-0.044616	0.0585063	0.45241
NM_006752.4	MED22	mediator complex subunit 22(MED22)	-0.00653942	0.000662896	0.00918528	0.0137739	0.813616	0.957504
BC050537.2	MFSD6	major facilitator superfamily domain containing 6(MFSD6)	-0.00374141	0.000672483	0.00930419	0.0737314	0.0288099	0.342808
NM_199188.1	LARP4	La ribonucleoprotein domain family member 4(LARP4)	0.00426545	0.000682913	0.0094344	-0.0206581	0.588817	0.893452
BC025383.2	SOHLH2	spermatogenesis and oogenesis specific basic helix-loop-helix 2(SOHLH2)	-0.0024292	0.000685134	0.00945097	0.0190329	0.382352	0.796008
NM_025026.1	BIN3-IT1	BIN3 intronic transcript 1(BIN3-IT1)	0.00186802	0.000686155	0.00945097	-0.0220778	0.188351	0.639544
NM_007079.2	PTP4A3	protein tyrosine phosphatase type IVA, member 3(PTP4A3)	0.00289074	0.000704401	0.00968787	-0.0589108	0.0243973	0.323527
NM_022088.2	zfp64	ZFP64 zinc finger protein(ZFP64)	-0.00255307	0.000706608	0.00970381	0.00619965	0.786889	0.950834
NM_052987.1	CDK10	cyclin dependent kinase 10(CDK10)	0.0028709	0.000709809	0.00973332	0.0155307	0.547331	0.877094
BC052946.1	NCAM2	neural cell adhesion molecule 2(NCAM2)	-0.00903214	0.000711307	0.00973943	-0.095568	0.240069	0.686509
NM_001022.3	RPS19	ribosomal protein S19(RPS19)	0.00626838	0.000716137	0.00979109	-0.10289	0.0694174	0.483088
BC053660.1	PNPT1	polyribonucleotide nucleotidyltransferase 1(PNPT1)	-0.00350048	0.000718137	0.0097986	0.0821801	0.00982675	0.20986
NM_144578.1	MAPK1IP1L	mitogen-activated protein kinase 1 interacting protein 1 like(MAPK1IP1L)	-0.00930618	0.000718804	0.0097986	-0.0367003	0.661138	0.918263
NM_015948.2	SLC35B3	solute carrier family 35 member B3(SLC35B3)	0.00178773	0.000725225	0.0098716	-0.0251984	0.118821	0.561411
NM_001671.2	ASGR1	asialoglycoprotein receptor 1(ASGR1)	0.00163262	0.000729357	0.00991325	-0.00923268	0.53027	0.869474
NM_001008896.1	ZNF436-AS1	ZNF436 antisense RNA 1(ZNF436-AS1)	-0.00341888	0.000737872	0.0100143	0.0650617	0.0360869	0.376968
NM_015138.2	rtf1	RTF1 homolog, Paf1/RNA polymerase II complex component(RTF1)	0.00797726	0.000743659	0.0100672	0.0164705	0.818957	0.959162
NM_002093	GSK3B	glycogen synthase kinase 3 beta(GSK3B)	0.00485198	0.000743945	0.0100672	0.0176971	0.686025	0.925687
NM_181481.2	LDLRAD4	low density lipoprotein receptor class A domain containing 4(LDLRAD4)	0.00252596	0.000746064	0.0100786	0.0414331	0.0705665	0.483147
NM_024588.2	C22orf46	chromosome 22 open reading frame 46(C22orf46)	0.00375019	0.000747212	0.0100786	-0.0626709	0.0655255	0.473461
NM_005409.3	CXCL11	C-X-C motif chemokine ligand 11(CXCL11)	0.00511736	0.000748058	0.0100786	0.0243811	0.5977	0.895414
NM_012289.2	KEAP1	kelch like ECH associated protein 1(KEAP1)	0.00595938	0.000749415	0.0100823	-0.00726176	0.892608	0.976625
NM_016535.1	ZNF581	zinc finger protein 581(ZNF581)	0.00215685	0.000753485	0.0101223	0.00223028	0.908832	0.979571
BC052995.2	PPP6R2	protein phosphatase 6 regulatory subunit 2(PPP6R2)	-0.00366227	0.000756527	0.0101388	0.0291475	0.378874	0.793033
NM_003467.1	CXCR4	C-X-C motif chemokine receptor 4(CXCR4)	0.00165994	0.000756906	0.0101388	0.000170364	0.990935	0.997118
BC017785.1	PTPN22	protein tyrosine phosphatase, non-receptor type 22(PTPN22)	0.0019962	0.000773206	0.0103354	-0.0126547	0.483961	0.845695
BC002645.1	STX5	syntaxin 5(STX5)	0.00210596	0.000773817	0.0103354	-0.0240869	0.207502	0.66059
NM_004269.2	MED27	mediator complex subunit 27(MED27)	0.00213847	0.000780533	0.0104101	-7.94316e-05	0.996728	0.998355
NM_003910.2	BUD31	BUD31 homolog(BUD31)	0.00473564	0.000784663	0.0104501	-0.141258	0.00121509	0.047859
BC004410.1	CASZ1	castor zinc finger 1(CASZ1)	-0.00630776	0.000806002	0.0107189	0.0515113	0.369188	0.785481
NM_206853.1	QKI	QKI, KH domain containing RNA binding(QKI)	-0.0055221	0.000812411	0.0107886	0.0393833	0.433061	0.823535
BC020814.1	SUGT1P3	SGT1 homolog, MIS12 kinetochore complex assembly cochaperone pseudogene 3(SUGT1P3)	-0.0105534	0.000822124	0.0108835	0.186265	0.0538276	0.440399
NM_139181.1	NA	NA	0.00518824	0.000823318	0.0108835	-0.0544911	0.249393	0.694459
BC020966.1	ENTPD5	ectonucleoside triphosphate diphosphohydrolase 5(ENTPD5)	0.00259804	0.000824182	0.0108835	-0.00784321	0.740107	0.937982
BC018950.2	TRAP1	TNF receptor associated protein 1(TRAP1)	0.00468832	0.000824799	0.0108835	-0.0172218	0.686536	0.925687
NM_005794.2	DHRS2	dehydrogenase/reductase 2(DHRS2)	0.00203752	0.000826063	0.0108835	-0.0259648	0.162803	0.615565
NM_020381.2	PDSS2	prenyl (decaprenyl) diphosphate synthase, subunit 2(PDSS2)	0.00337146	0.000826607	0.0108835	-0.00965174	0.753152	0.944093
BC021573.1	GTPBP10	GTP binding protein 10(GTPBP10)	0.00309367	0.000827944	0.0108856	-0.00249453	0.929416	0.982894
BC028565.1	CCDC88C	coiled-coil domain containing 88C(CCDC88C)	-0.0052615	0.000830613	0.0109052	0.0879185	0.0679884	0.480829
NM_000398.3	cyb5r3	cytochrome b5 reductase 3(CYB5R3)	0.00380674	0.000846852	0.0111026	-0.120098	0.000689809	0.0311457
NM_000619.2	IFNG	interferon gamma(IFNG)	-0.00384397	0.000853472	0.0111736	0.0620825	0.0783132	0.50196
NM_001321.1	CSRP2	cysteine and glycine rich protein 2(CSRP2)	0.00491761	0.000856679	0.0111997	-0.098693	0.0291818	0.344964
NM_145043.1	NEIL2	nei like DNA glycosylase 2(NEIL2)	0.00428141	0.000863037	0.011267	-0.107877	0.00644173	0.162024
NM_030636.1	EEPD1	endonuclease/exonuclease/phosphatase family domain containing 1(EEPD1)	-0.00408573	0.000864492	0.0112701	0.00924261	0.804474	0.95599
NM_138738.1	fcrl2	Fc receptor like 2(FCRL2)	-0.0038068	0.000868659	0.0113012	0.0407401	0.242739	0.688824
NM_032873.3	UBASH3B	ubiquitin associated and SH3 domain containing B(UBASH3B)	0.00308261	0.000869322	0.0113012	0.00163438	0.953749	0.991215
NM_024303.1	ZSCAN5A	zinc finger and SCAN domain containing 5A(ZSCAN5A)	0.00268481	0.000882075	0.0114509	-0.0278225	0.25855	0.705014
NM_001982.1	ERBB3	erb-b2 receptor tyrosine kinase 3(ERBB3)	0.00271128	0.000896257	0.0116187	-0.0363108	0.145375	0.59931
BC007742.1	EXOSC5	exosome component 5(EXOSC5)	-0.00380033	0.000899757	0.0116444	0.0306065	0.380339	0.79446
BC001132.1	DDX54	DEAD-box helicase 54(DDX54)	0.00375702	0.000900753	0.0116444	-0.053298	0.123306	0.566016
BC002951.1	SEC61A1	Sec61 translocon alpha 1 subunit(SEC61A1)	-0.00297041	0.000903315	0.0116612	0.00775105	0.776053	0.949471
BC051382.1	MDP1	magnesium dependent phosphatase 1(MDP1)	-0.00362227	0.000914184	0.0117851	0.0398966	0.231388	0.683547
NM_001005158.1	sfmbt1	Scm-like with four mbt domains 1(SFMBT1)	0.00440817	0.000916939	0.0117916	-0.0441398	0.276518	0.718293
BC028425.1	MLC1	megalencephalic leukoencephalopathy with subcortical cysts 1(MLC1)	-0.00405514	0.000917239	0.0117916	0.107386	0.0044411	0.124945
NM_000904.1	NQO2	NAD(P)H quinone dehydrogenase 2(NQO2)	-0.00524569	0.000918842	0.0117958	-0.0388476	0.420608	0.816516
NM_014477.2	TP53TG5	TP53 target 5(TP53TG5)	0.00232739	0.000926755	0.0118809	-0.0336805	0.116905	0.558029
NM_175923.2	NA	NA	0.00259187	0.000928194	0.0118829	-0.00208696	0.93021	0.983113
NM_024548.2	CEP97	centrosomal protein 97(CEP97)	-0.00435494	0.000941454	0.012036	0.0118461	0.76764	0.948373
PM_2142	NA	NA	0.00480285	0.000946742	0.0120837	-0.0808289	0.0691523	0.482903
BC052806.1	MRPL55	mitochondrial ribosomal protein L55(MRPL55)	0.0030778	0.000947789	0.0120837	-0.0468698	0.0997672	0.540098
NM_012113.1	CA14	carbonic anhydrase 14(CA14)	-0.00280716	0.000950082	0.0120962	0.0164552	0.524859	0.867983
BC062471.1	CFAP161	cilia and flagella associated protein 161(CFAP161)	-0.00415786	0.000957267	0.012171	0.0402272	0.294818	0.734489
NM_020168.3	PAK6	p21 (RAC1) activated kinase 6(PAK6)	0.00315152	0.000967728	0.0122871	0.0296813	0.308241	0.74727
NM_005922.1	MAP3K4	mitogen-activated protein kinase kinase kinase 4(MAP3K4)	0.00467067	0.000969759	0.012296	-0.0481091	0.265374	0.708889
BC040107.1	CRCP	CGRP receptor component(CRCP)	-0.00501947	0.000972743	0.012317	0.0705954	0.129087	0.574715
NM_194290.1	NA	NA	0.00408801	0.000977302	0.0123561	-0.110566	0.00387264	0.11638
NM_003953.4	MPZL1	myelin protein zero like 1(MPZL1)	-0.00326023	0.000978505	0.0123561	0.0153528	0.610315	0.899525
NM_145261.2	DNAJC19	DnaJ heat shock protein family (Hsp40) member C19(DNAJC19)	0.00258663	0.000981507	0.0123771	-0.0284888	0.234307	0.683936
BC038838.1	PRR16	proline rich 16(PRR16)	-0.00648745	0.000984927	0.0124034	0.0638616	0.287707	0.730394
BC025399.1	PROK1	prokineticin 1(PROK1)	-0.0110002	0.000994174	0.0124935	0.161659	0.113581	0.556105
BC037547.1	CDC20B	cell division cycle 20B(CDC20B)	-0.0020793	0.000995147	0.0124935	-0.00349796	0.855697	0.966602
BC028218.1	ZBP1	Z-DNA binding protein 1(ZBP1)	0.00335895	0.000996136	0.0124935	-0.0200746	0.518546	0.862656
NM_006298.2	ZKSCAN8	zinc finger with KRAB and SCAN domains 8(ZKSCAN8)	0.00261803	0.00102	0.0127756	-0.0326987	0.179187	0.631932
NM_032111.2	MRPL14	mitochondrial ribosomal protein L14(MRPL14)	0.00265531	0.00102147	0.0127767	-0.0244768	0.320902	0.753875
NM_004850.2	ROCK2	Rho associated coiled-coil containing protein kinase 2(ROCK2)	0.00180379	0.00103269	0.0128837	-0.0165861	0.322572	0.755582
BC000157.2	ZNF691	zinc finger protein 691(ZNF691)	0.0025786	0.00103309	0.0128837	-0.0564308	0.0194516	0.291926
NM_005254.3	GABPB1	GA binding protein transcription factor beta subunit 1(GABPB1)	-0.00547603	0.0010342	0.0128837	-0.119512	0.0197915	0.294104
NM_002497	NEK2	NIMA related kinase 2(NEK2)	-0.00938733	0.001039	0.0129261	0.149416	0.0880275	0.51949
NM_032930.1	c11orf70	chromosome 11 open reading frame 70(C11orf70)	-0.00187044	0.00104737	0.0130127	0.032873	0.060064	0.456225
BC009631.1	ECI1	enoyl-CoA delta isomerase 1(ECI1)	-0.00466225	0.00105697	0.0131144	-0.0075977	0.860906	0.967563
BC069185.1	fcrl2	Fc receptor like 2(FCRL2)	-0.0040748	0.00105974	0.0131311	0.0957045	0.0124561	0.237436
NM_016599.2	MYOZ2	myozenin 2(MYOZ2)	-0.00214916	0.00106469	0.0131539	0.00705999	0.724143	0.935216
BC032715.1	BBS9	Bardet-Biedl syndrome 9(BBS9)	0.00229628	0.00106568	0.0131539	-0.024897	0.245074	0.690745
NM_198219.1	ING1	inhibitor of growth family member 1(ING1)	0.00529072	0.00106584	0.0131539	-0.00773782	0.875136	0.97277
NM_000737.2	CGB3	chorionic gonadotropin beta subunit 3(CGB3)	-0.00370374	0.00107098	0.013188	0.0102519	0.766282	0.948373
NM_021123.1	GAGE7	G antigen 7(GAGE7)	-0.00358131	0.00107155	0.013188	0.0381173	0.254033	0.699823
NM_198489.1	CCDC84	coiled-coil domain containing 84(CCDC84)	0.00491834	0.00107288	0.013188	-0.0289766	0.527229	0.86898
PM_2139	NA	NA	0.00473117	0.00107446	0.0131899	-0.0490818	0.266309	0.709865
NM_004310.2	RHOH	ras homolog family member H(RHOH)	0.00257242	0.00108735	0.0133304	-0.0503248	0.0372275	0.381006
NM_032787.1	ADGRG7	adhesion G protein-coupled receptor G7(ADGRG7)	0.00317816	0.00110793	0.0135648	-0.016728	0.573241	0.887362
BC005895.1	cox11	COX11, cytochrome c oxidase copper chaperone(COX11)	0.00167425	0.0011162	0.013648	-0.0212894	0.174941	0.628886
BC093661.1	C14orf177	chromosome 14 open reading frame 177(C14orf177)	0.00316472	0.00112014	0.0136781	-0.0381283	0.198706	0.651213
BC015562.1	AKT1S1	AKT1 substrate 1(AKT1S1)	0.0124567	0.00112248	0.0136783	-0.505865	2.48142e-05	0.00199722
BC103660.1	RBM15	RNA binding motif protein 15(RBM15)	0.0051834	0.00112311	0.0136783	-0.0815343	0.0940449	0.532167
BC092476.1	RBPMS	RNA binding protein with multiple splicing(RBPMS)	-0.00432281	0.00113137	0.0137608	-0.0812243	0.0460491	0.417055
NM_016563.1	RASL12	RAS like family 12(RASL12)	0.00310009	0.00113954	0.013842	-0.0203672	0.483233	0.84568
BC003608.1	RBPMS	RNA binding protein with multiple splicing(RBPMS)	-0.00430665	0.00115376	0.0139964	-0.0734266	0.0704355	0.483147
NM_005622.3	acsm3	acyl-CoA synthetase medium-chain family member 3(ACSM3)	0.00292448	0.00115995	0.0140521	-0.0496615	0.0716921	0.485075
NM_000331.2	SAA1	serum amyloid A1(SAA1)	0.00452931	0.00116169	0.0140521	-0.0677059	0.112481	0.554737
NM_024708.2	ASB7	ankyrin repeat and SOCS box containing 7(ASB7)	0.00175678	0.00116349	0.0140521	-0.0173446	0.293459	0.733716
BC078663.1	AGL	amylo-alpha-1, 6-glucosidase, 4-alpha-glucanotransferase(AGL)	0.00214655	0.00116443	0.0140521	-0.0321276	0.112112	0.554737
NM_032886.1	RBM14	RNA binding motif protein 14(RBM14)	0.00328713	0.00117097	0.0141126	-0.0245416	0.426847	0.819195
BC002381.2	SEPHS2	selenophosphate synthetase 2(SEPHS2)	-0.00493876	0.00117425	0.0141338	0.0914293	0.05007	0.430314
BC001174.1	EXT1	exostosin glycosyltransferase 1(EXT1)	0.0026353	0.00118311	0.0142219	0.00356991	0.885354	0.975013
NM_000700.1	ANXA1	annexin A1(ANXA1)	0.00458371	0.00119079	0.0142957	-0.0195164	0.650706	0.913993
NM_018216.1	PANK4	pantothenate kinase 4(PANK4)	0.00354412	0.00119663	0.0143471	0.024033	0.471266	0.84103
NM_176823.2	S100A7A	S100 calcium binding protein A7A(S100A7A)	-0.00450886	0.00119876	0.0143542	0.0535934	0.20754	0.66059
NM_014628.2	MAD2L1BP	MAD2L1 binding protein(MAD2L1BP)	0.00243915	0.001204	0.0143983	-0.0451299	0.0507141	0.431442
BC000924.2	ARL17A	ADP ribosylation factor like GTPase 17A(ARL17A)	0.00233746	0.00123078	0.0146995	-0.0246615	0.264136	0.708821
NM_019863.1	F8	coagulation factor VIII(F8)	0.00285701	0.00124408	0.0148392	0.0281552	0.297284	0.736527
NM_024330.1	SLC27A3	solute carrier family 27 member 3(SLC27A3)	0.00500098	0.00125439	0.0149429	-0.111698	0.0191126	0.290487
BC015848.1	GLOD4	glyoxalase domain containing 4(GLOD4)	-0.00265757	0.00125607	0.0149437	0.0408945	0.104824	0.544796
BC032957.1	C1orf111	chromosome 1 open reading frame 111(C1orf111)	-0.00257706	0.00127079	0.0150994	0.0446505	0.0684303	0.4813
BC053617.1	BCL10	B-cell CLL/lymphoma 10(BCL10)	-0.00398062	0.00128816	0.0152862	0.0857422	0.024079	0.32254
BC070112.1	FAM53A	family with sequence similarity 53 member A(FAM53A)	0.00294821	0.00129097	0.0153	-0.0345772	0.216717	0.665092
BC000381.2	TBPL1	TATA-box binding protein like 1(TBPL1)	0.0026675	0.00129346	0.0153098	-0.0396737	0.117845	0.558806
BC008771.1	MARK2	microtubule affinity regulating kinase 2(MARK2)	0.00301797	0.0012987	0.0153521	0.0159757	0.576595	0.888753
NM_021198.1	CTDSP1	CTD small phosphatase 1(CTDSP1)	-0.00576068	0.00130139	0.0153644	-0.0314942	0.564247	0.883252
BC017781.1	EMCN	endomucin(EMCN)	-0.00627375	0.00131273	0.0154485	0.126739	0.0344999	0.369562
XM_211447.4	NA	NA	0.00240339	0.00131286	0.0154485	-0.0337931	0.139656	0.593266
BC005270.1	NDUFS4	NADH:ubiquinone oxidoreductase subunit S4(NDUFS4)	0.00239676	0.00131352	0.0154485	-0.0588865	0.0104009	0.213883
NM_145235.1	fank1	fibronectin type III and ankyrin repeat domains 1(FANK1)	0.00236714	0.00134874	0.0158426	-0.0499868	0.0275911	0.337363
NM_017986.2	SLC52A1	solute carrier family 52 member 1(SLC52A1)	0.00168393	0.00135281	0.0158703	-0.03677	0.0228357	0.313601
BC006456.1	FAM21C	family with sequence similarity 21 member C(FAM21C)	-0.00618021	0.00135522	0.0158784	0.0820483	0.16419	0.618034
BC056918.1	GSTO2	glutathione S-transferase omega 2(GSTO2)	-0.00247466	0.00135992	0.0159133	0.0514339	0.0302172	0.34743
NM_001033578.1	SGK3	serum/glucocorticoid regulated kinase family member 3(SGK3)	-0.00835612	0.00136654	0.0159705	0.087865	0.270343	0.712082
NM_053006.1	TSSK2	testis specific serine kinase 2(TSSK2)	0.00352685	0.00137631	0.0160645	-0.0128106	0.703064	0.929356
NM_057157.1	CYP26A1	cytochrome P450 family 26 subfamily A member 1(CYP26A1)	0.004211	0.00137856	0.0160693	0.00640472	0.873179	0.972113
BC007633.1	AGO2	argonaute 2, RISC catalytic component(AGO2)	0.00272431	0.0013802	0.0160693	0.00317834	0.90256	0.978526
NM_032140.1	ENKD1	enkurin domain containing 1(ENKD1)	0.00445059	0.00138401	0.0160935	-0.0306023	0.471049	0.84103
NM_002365.3	MAGEB3	MAGE family member B3(MAGEB3)	0.00278938	0.00138946	0.0161365	-0.104112	0.00013313	0.00784875
BC012746.1	MESDC2	mesoderm development candidate 2(MESDC2)	-0.0048639	0.00139134	0.0161381	-0.0753374	0.105829	0.544814
BC007015.1	CCNE2	cyclin E2(CCNE2)	0.00606811	0.00139509	0.0161614	0.0290012	0.616487	0.902992
NM_172240.1	POC1B	POC1 centriolar protein B(POC1B)	-0.00733574	0.00140523	0.0162585	0.077981	0.266389	0.709865
NM_172159.2	KCNAB1	potassium voltage-gated channel subfamily A member regulatory beta subunit 1(KCNAB1)	0.00271839	0.0014086	0.0162772	-0.0901268	0.000658198	0.0303099
NM_001721	BMX	BMX non-receptor tyrosine kinase(BMX)	0.00464741	0.0014113	0.0162881	0.0396006	0.372834	0.789329
BC071659.1	hla-dra	major histocompatibility complex, class II, DR alpha(HLA-DRA)	0.00944214	0.00141774	0.016342	-0.379411	4.30013e-05	0.00306169
NM_018184.1	ARL8B	ADP ribosylation factor like GTPase 8B(ARL8B)	-0.0028243	0.00142039	0.0163522	0.0492013	0.0697737	0.483147
NM_001005404.3	YPEL2	yippee like 2(YPEL2)	0.00260715	0.00142467	0.016381	-0.0557549	0.0264585	0.33214
NM_006255.1	PRKCH	protein kinase C eta(PRKCH)	0.00237242	0.00142733	0.0163913	-0.0118327	0.601996	0.896614
NM_052946.1	NOSTRIN	nitric oxide synthase trafficking(NOSTRIN)	0.00203209	0.00143297	0.0164356	-0.00813153	0.675701	0.921362
NM_018010.2	IFT57	intraflagellar transport 57(IFT57)	0.00242291	0.00144907	0.0165731	0.0187991	0.418141	0.81505
NM_016561.1	BFAR	bifunctional apoptosis regulator(BFAR)	-0.00276916	0.00145031	0.0165731	0.00314264	0.905639	0.97863
BC068599.1	PLEKHM2	pleckstrin homology and RUN domain containing M2(PLEKHM2)	-0.00250123	0.00145157	0.0165731	-0.0298801	0.213294	0.662732
BC095406.1	h2afy	H2A histone family member Y(H2AFY)	0.00395749	0.00145212	0.0165731	-0.0454303	0.231642	0.683547
NM_058179.1	PSAT1	phosphoserine aminotransferase 1(PSAT1)	-0.00372932	0.00145447	0.0165795	0.0244668	0.493606	0.851914
NM_002822.1	TWF1	twinfilin actin binding protein 1(TWF1)	-0.00392641	0.00145792	0.0165984	0.0198997	0.596879	0.894835
NM_005046.2	KLK7	kallikrein related peptidase 7(KLK7)	-0.00257984	0.00147899	0.0168176	-0.00606282	0.806454	0.956562
NM_005906.2	MAK	male germ cell associated kinase(MAK)	0.00241467	0.00148524	0.016868	-0.0365206	0.116439	0.557983
NM_014038.1	BZW2	basic leucine zipper and W2 domains 2(BZW2)	0.00564755	0.00149011	0.0168896	-0.000547652	0.991939	0.997118
NM_080823.2	SRMS	src-related kinase lacking C-terminal regulatory tyrosine and N-terminal myristylation sites(SRMS)	0.00280871	0.0014908	0.0168896	0.00144114	0.957368	0.992318
BC102024.1	SCO2	SCO2, cytochrome c oxidase assembly protein(SCO2)	0.00231806	0.00149821	0.0169304	-0.0212814	0.339775	0.766249
BC029487.1	tmem120a	transmembrane protein 120A(TMEM120A)	0.00757089	0.00149929	0.0169304	-0.178917	0.0148198	0.25505
NM_018297.2	NGLY1	N-glycanase 1(NGLY1)	0.00394956	0.00149989	0.0169304	-0.0670621	0.0785773	0.502287
BC031063.1	IGSF10	immunoglobulin superfamily member 10(IGSF10)	0.00286183	0.00150819	0.0170034	-0.0166785	0.544416	0.875852
BC010629.1	ODF2	outer dense fiber of sperm tails 2(ODF2)	-0.0039121	0.00151009	0.0170042	-0.0320038	0.39518	0.801957
BC060780.1	alpk1	alpha kinase 1(ALPK1)	-0.00288951	0.0015204	0.0170789	-0.00373866	0.892969	0.976625
BC031079.1	CELF1	CUGBP, Elav-like family member 1(CELF1)	0.00255996	0.00152042	0.0170789	-0.0498405	0.04431	0.410512
NM_005469.2	ACOT8	acyl-CoA thioesterase 8(ACOT8)	0.00373961	0.00152679	0.0171108	-0.0605306	0.0939736	0.532167
NM_004567.2	PFKFB4	6-phosphofructo-2-kinase/fructose-2,6-biphosphatase 4(PFKFB4)	-0.00373409	0.00152833	0.0171108	-0.00428968	0.904956	0.97863
NM_145013.1	C11orf45	chromosome 11 open reading frame 45(C11orf45)	-0.0019112	0.00152881	0.0171108	0.0191436	0.298693	0.737942
NM_013385.2	CYTH4	cytohesin 4(CYTH4)	-0.00351428	0.00153374	0.0171453	0.0152375	0.652443	0.914226
NM_153215.1	LSMEM2	leucine rich single-pass membrane protein 2(LSMEM2)	-0.00222319	0.00153814	0.0171737	0.0537007	0.013004	0.240249
NM_004712.3	HGS	hepatocyte growth factor-regulated tyrosine kinase substrate(HGS)	-0.00498171	0.00154543	0.0172093	0.0474989	0.322958	0.755582
BC021930.1	UVSSA	UV stimulated scaffold protein A(UVSSA)	0.00264996	0.00154662	0.0172093	-0.0417876	0.103094	0.544796
BC052601.1	MRPL10	mitochondrial ribosomal protein L10(MRPL10)	0.00240652	0.00154859	0.0172093	0.0163277	0.481583	0.844556
NM_144647.2	CAPSL	calcyphosine like(CAPSL)	0.00424386	0.00154877	0.0172093	0.0258561	0.527352	0.86898
NM_152772.1	TCP11L2	t-complex 11 like 2(TCP11L2)	0.00459148	0.00155241	0.0172291	0.00125812	0.977312	0.995504
BC002519.2	PNKP	polynucleotide kinase 3'-phosphatase(PNKP)	0.0115966	0.00155528	0.0172403	0.0850662	0.446978	0.830101
BC019954.1	RNGTT	RNA guanylyltransferase and 5'-phosphatase(RNGTT)	0.00420946	0.00156115	0.0172847	-0.10699	0.00913423	0.201781
NM_030673.1	SEC13	SEC13 homolog, nuclear pore and COPII coat complex component(SEC13)	-0.00325133	0.00156954	0.0173568	-0.00593685	0.849855	0.965255
NM_182597.1	LSMEM1	leucine rich single-pass membrane protein 1(LSMEM1)	-0.00612937	0.00157255	0.0173693	-0.0122731	0.835582	0.962669
NM_004440.1	EPHA7	EPH receptor A7(EPHA7)	-0.00839699	0.00158142	0.0174465	0.0916185	0.259305	0.705286
NM_005780.1	LHFP	lipoma HMGIC fusion partner(LHFP)	0.0030881	0.00159317	0.0175552	-0.0442525	0.13934	0.593266
BC011952.1	TVP23C	trans-golgi network vesicle protein 23 homolog C(TVP23C)	0.00224347	0.00159744	0.0175813	-0.00282039	0.896474	0.976625
NM_004865.2	TBPL1	TATA-box binding protein like 1(TBPL1)	0.00281287	0.00160055	0.0175947	-0.0349873	0.199254	0.651213
BC019315.1	NANS	N-acetylneuraminate synthase(NANS)	0.00374998	0.00160714	0.0176461	-0.0407776	0.261638	0.707496
BC074764.2	APOA4	apolipoprotein A4(APOA4)	0.00546718	0.00162829	0.0178571	-0.0305853	0.563492	0.88304
NM_022076.2	DUSP21	dual specificity phosphatase 21(DUSP21)	0.00534117	0.00163121	0.0178681	0.0264458	0.609185	0.89924
NM_181514.1	MRPL21	mitochondrial ribosomal protein L21(MRPL21)	0.00346171	0.0016378	0.017919	-0.0310876	0.354455	0.77441
NM_153261.3	CNEP1R1	CTD nuclear envelope phosphatase 1 regulatory subunit 1(CNEP1R1)	-0.00285018	0.00165166	0.0180386	-0.0421603	0.128423	0.574241
BC051731.1	MAPK10	mitogen-activated protein kinase 10(MAPK10)	-0.00378193	0.00165263	0.0180386	-0.0283818	0.439245	0.826016
NM_003677.3	DENR	density regulated re-initiation and release factor(DENR)	0.00326678	0.00166047	0.0181028	-0.0466402	0.142362	0.595136
NM_032472.3	PPIL3	peptidylprolyl isomerase like 3(PPIL3)	-0.00548997	0.00167346	0.018223	0.0428761	0.421451	0.816654
NM_014310.3	RASD2	RASD family member 2(RASD2)	0.00345346	0.00168366	0.0183125	-0.0314469	0.349064	0.771843
NM_145322.1	OSBPL3	oxysterol binding protein like 3(OSBPL3)	0.00224092	0.0016946	0.0184098	-0.0408001	0.0624451	0.465372
NM_032563.1	Lce3d	late cornified envelope 3D(LCE3D)	0.00264336	0.00170476	0.0184986	-0.0248347	0.334594	0.762331
BC011786.1	IGF2	insulin like growth factor 2(IGF2)	0.00268843	0.00170796	0.0185004	-0.00584774	0.823008	0.960505
NM_012170.2	FBXO22	F-box protein 22(FBXO22)	0.00402114	0.00170893	0.0185004	0.0495907	0.205914	0.658356
NM_006571.2	DCTN6	dynactin subunit 6(DCTN6)	-0.00348787	0.00171232	0.0185154	0.00128376	0.969813	0.994195
NM_138331.1	RNASE8	ribonuclease A family member 8(RNASE8)	-0.002917	0.00171447	0.0185171	0.0415375	0.144628	0.598426
NM_178126.2	FAM134C	family with sequence similarity 134 member C(FAM134C)	0.0121424	0.00172439	0.0186025	-0.732638	4.83643e-09	4.4766e-05
NM_023937.1	MRPL34	mitochondrial ribosomal protein L34(MRPL34)	0.0023816	0.00175349	0.0188944	-0.0594468	0.0112951	0.224351
NM_178582.1	HM13	histocompatibility minor 13(HM13)	0.00308174	0.00175942	0.0189362	0.00243249	0.935488	0.984229
NM_005825.2	RASGRP2	RAS guanyl releasing protein 2(RASGRP2)	0.00439754	0.00176384	0.0189618	-0.0799444	0.0638496	0.470161
NM_015955.2	MEMO1	mediator of cell motility 1(MEMO1)	0.002975	0.00178907	0.0192107	-0.009898	0.733435	0.935694
NM_005435.2	ARHGEF5	Rho guanine nucleotide exchange factor 5(ARHGEF5)	0.0027214	0.00179144	0.0192138	-0.0199352	0.453747	0.834488
NM_198331.1	NA	NA	0.00265001	0.00179607	0.019228	-0.0489542	0.0601671	0.456225
BC012616.1	BHMT	betaine--homocysteine S-methyltransferase(BHMT)	-0.00430025	0.00179691	0.019228	0.101547	0.0166752	0.270003
NM_023935.1	DDRGK1	DDRGK domain containing 1(DDRGK1)	0.00312002	0.00180472	0.0192892	0.00550003	0.856905	0.966776
BC001172.1	TADA2A	transcriptional adaptor 2A(TADA2A)	0.00170417	0.00180725	0.019294	-0.00367825	0.825294	0.960859
BC031044.1	DNAJA4	DnaJ heat shock protein family (Hsp40) member A4(DNAJA4)	-0.00333013	0.00181473	0.0193515	0.0231577	0.477473	0.844343
BC014218.2	LOC100129138	THAP domain containing, apoptosis associated protein 3 pseudogene(LOC100129138)	-0.0057739	0.0018297	0.0194887	0.00414199	0.941581	0.986883
BC024187.2	DHX40	DEAH-box helicase 40(DHX40)	0.00226376	0.00183227	0.0194937	-0.0330519	0.137307	0.590298
BC054004.1	SEPT9	septin 9(SEPT9)	-0.00433493	0.00184323	0.0195878	0.0745179	0.0808111	0.507666
NM_198829.1	RAC1	ras-related C3 botulinum toxin substrate 1 (rho family, small GTP binding protein Rac1)(RAC1)	0.00220935	0.00186369	0.0197675	-0.0475687	0.0293782	0.3464
BC023546.2	LIMCH1	LIM and calponin homology domains 1(LIMCH1)	-0.0120382	0.00186472	0.0197675	-0.119486	0.312316	0.748425
NM_002739.1	prkcg	protein kinase C gamma(PRKCG)	-0.00353899	0.00186655	0.0197675	0.0543791	0.118675	0.561011
NM_014249.2	NR2E3	nuclear receptor subfamily 2 group E member 3(NR2E3)	0.00240949	0.0018869	0.0199602	-0.0209474	0.376534	0.790295
BC004440.1	NINJ1	ninjurin 1(NINJ1)	-0.00270284	0.00189183	0.0199832	0.0123985	0.640561	0.91022
BC059950.1	RPL12	ribosomal protein L12(RPL12)	0.00450488	0.0018934	0.0199832	0.0329322	0.457107	0.836232
NM_032349.1	NUDT16L1	nudix hydrolase 16 like 1(NUDT16L1)	0.00402484	0.00189766	0.0200054	-0.073056	0.0661541	0.473934
NM_006705.2	GADD45G	growth arrest and DNA damage inducible gamma(GADD45G)	0.00467426	0.00191665	0.0201763	-0.0526566	0.252988	0.698795
BC000014.1	PCYOX1L	prenylcysteine oxidase 1 like(PCYOX1L)	0.00289326	0.00191823	0.0201763	-0.0366167	0.19935	0.651213
BC035494.2	ORC3	origin recognition complex subunit 3(ORC3)	0.00216202	0.00192471	0.0202215	-0.0477603	0.025936	0.329603
BC067755.1	KCTD18	potassium channel tetramerization domain containing 18(KCTD18)	0.00357734	0.00193292	0.0202504	0.0043675	0.901278	0.978216
NM_080590.1	CAPS	calcyphosine(CAPS)	0.00520276	0.00193513	0.0202504	-0.107306	0.0374825	0.381825
BC033437.1	DENND1C	DENN domain containing 1C(DENND1C)	-0.0113387	0.00193545	0.0202504	-0.179045	0.110155	0.554737
NM_145796.2	POGZ	pogo transposable element with ZNF domain(POGZ)	-0.0055093	0.00193622	0.0202504	0.0568885	0.295045	0.734489
BC042193.1	GPATCH2	G-patch domain containing 2(GPATCH2)	0.0021427	0.00194233	0.0202914	-0.0150138	0.477068	0.843987
BC048107.1	ZNF333	zinc finger protein 333(ZNF333)	-0.00473661	0.00195186	0.020368	0.0205284	0.66008	0.918019
NM_144594.1	GTSF1	gametocyte specific factor 1(GTSF1)	-0.00450161	0.00197286	0.020564	-0.0704149	0.114191	0.556114
NM_001274	CHEK1	checkpoint kinase 1(CHEK1)	-0.00541675	0.00200659	0.020892	0.0646296	0.22822	0.679006
NM_012198.2	GCA	grancalcin(GCA)	-0.0031892	0.00201222	0.0209271	0.060606	0.0559199	0.444287
BC004876.1	MCM10	minichromosome maintenance 10 replication initiation factor(MCM10)	0.00304334	0.00201741	0.0209575	-0.0263036	0.382454	0.796041
NM_014248.2	RBX1	ring-box 1(RBX1)	0.00229122	0.0020256	0.021019	-0.0187708	0.407878	0.809973
NM_153246.2	C6orf223	chromosome 6 open reading frame 223(C6orf223)	0.00271387	0.00205695	0.0213204	-0.0382833	0.155669	0.608128
NM_014279.2	OLFM1	olfactomedin 1(OLFM1)	0.00278147	0.00206434	0.0213731	0.00943083	0.732197	0.935694
NM_001738.1	CA1	carbonic anhydrase 1(CA1)	0.00875571	0.00206771	0.021384	0.126364	0.146614	0.59931
NM_181515.1	MRPL21	mitochondrial ribosomal protein L21(MRPL21)	0.00246762	0.00207129	0.0213972	-0.027573	0.260485	0.707063
NM_000897.2	NA	NA	-0.00314408	0.00208271	0.0214799	-0.0365074	0.242617	0.688824
NM_138326.1	ACMSD	aminocarboxymuconate semialdehyde decarboxylase(ACMSD)	-0.00256207	0.00208394	0.0214799	-0.00950187	0.708448	0.930259
NM_005851.2	CDK2AP2	cyclin dependent kinase 2 associated protein 2(CDK2AP2)	-0.00630148	0.00208862	0.0215041	0.0298735	0.632775	0.90848
NM_018645.3	HES6	hes family bHLH transcription factor 6(HES6)	-0.0103294	0.00210153	0.0216131	0.224335	0.0298951	0.34743
BC011603.1	RELA	RELA proto-oncogene, NF-kB subunit(RELA)	-0.00525355	0.00210726	0.0216479	0.00513103	0.921623	0.981623
BC058843.1	ZBTB8OS	zinc finger and BTB domain containing 8 opposite strand(ZBTB8OS)	-0.00468214	0.00212923	0.0218494	0.0204643	0.660149	0.918019
BC031041.1	IQCH	IQ motif containing H(IQCH)	0.00191583	0.00213525	0.021885	-0.0342846	0.0733111	0.488313
BC024223.2	TXNDC9	thioredoxin domain containing 9(TXNDC9)	0.00467479	0.00213743	0.021885	-0.0111326	0.810688	0.957475
BC014658.1	CAAP1	caspase activity and apoptosis inhibitor 1(CAAP1)	-0.00532625	0.00213998	0.0218869	0.00410246	0.938247	0.985745
BC031655.1	THEMIS2	thymocyte selection associated family member 2(THEMIS2)	-0.00226898	0.00215829	0.022049	0.066069	0.0038987	0.116408
BC001230.1	APH1A	aph-1 homolog A, gamma-secretase subunit(APH1A)	-0.00202174	0.0021606	0.022049	0.00446337	0.824448	0.960859
BC020221.1	stac	SH3 and cysteine rich domain(STAC)	0.00372455	0.0021705	0.0221257	0.00289838	0.9377	0.985394
BC000770.1	DIDO1	death inducer-obliterator 1(DIDO1)	0.00438792	0.00218524	0.0222381	-0.0192751	0.659376	0.917976
BC004292.1	JADE2	jade family PHD finger 2(JADE2)	-0.00762378	0.00218805	0.0222381	0.0955988	0.209406	0.662016
BC005339.1	TPMT	thiopurine S-methyltransferase(TPMT)	0.0037837	0.00219333	0.0222381	-0.124223	0.00120639	0.0477193
NM_018204.2	CKAP2	cytoskeleton associated protein 2(CKAP2)	0.00317584	0.00219336	0.0222381	0.0137845	0.663299	0.919185
NM_001001794.1	DENND6B	DENN domain containing 6B(DENND6B)	0.00291809	0.00219354	0.0222381	-0.0481429	0.0993686	0.540098
NM_004146.3	NDUFB7	NADH:ubiquinone oxidoreductase subunit B7(NDUFB7)	0.00208558	0.00219955	0.0222746	-0.0288291	0.166915	0.62076
NM_001017926.1	ZHX1	zinc fingers and homeoboxes 1(ZHX1)	0.00347118	0.00221935	0.0224506	-0.0101521	0.769478	0.948373
BC012997.2	SULF1	sulfatase 1(SULF1)	0.0102211	0.00222369	0.0224699	-0.240552	0.0194441	0.291926
BC038808.1	APOBEC3F	apolipoprotein B mRNA editing enzyme catalytic subunit 3F(APOBEC3F)	0.00242463	0.00223337	0.0225381	0.0152143	0.529978	0.869149
NM_016204.1	GDF2	growth differentiation factor 2(GDF2)	0.0014584	0.00223531	0.0225381	-0.00566296	0.697453	0.9275
BC047575.1	DAAM2	dishevelled associated activator of morphogenesis 2(DAAM2)	0.00195122	0.00224278	0.0225889	-0.0410366	0.0365915	0.380261
BC001430.1	pop7	POP7 homolog, ribonuclease P/MRP subunit(POP7)	-0.00320201	0.00225985	0.0227361	0.0434915	0.175544	0.629782
BC013119.1	SIPA1L2	signal induced proliferation associated 1 like 2(SIPA1L2)	0.00360126	0.00226667	0.02278	0.0195505	0.587384	0.892451
NM_000402.2	G6PD	glucose-6-phosphate dehydrogenase(G6PD)	-0.00282881	0.00227521	0.0228409	-0.0261983	0.355231	0.774691
BC017212.2	PHF11	PHD finger protein 11(PHF11)	0.00217681	0.00227864	0.0228505	-0.0184575	0.397282	0.80367
NM_012416.2	RANBP6	RAN binding protein 6(RANBP6)	0.00898743	0.00228169	0.0228564	0.086577	0.336438	0.764194
BC003065.1	CDK2	cyclin dependent kinase 2(CDK2)	0.00507339	0.00231878	0.0232028	-0.0477812	0.348095	0.770836
BC005065.1	ERC1	ELKS/RAB6-interacting/CAST family member 1(ERC1)	0.00271421	0.0023232	0.023222	-0.00925644	0.73376	0.935694
BC037900.2	CTBP2	C-terminal binding protein 2(CTBP2)	-0.00432612	0.00234123	0.023377	0.00825651	0.849137	0.965255
BC023152.1	GYG2	glycogenin 2(GYG2)	-0.00511646	0.00235436	0.023482	-0.0830995	0.107174	0.547457
NM_030579.1	CYB5B	cytochrome b5 type B(CYB5B)	0.00331367	0.00235683	0.023482	-0.0164765	0.62055	0.904904
NM_018584.4	CAMK2N1	calcium/calmodulin dependent protein kinase II inhibitor 1(CAMK2N1)	-0.00578073	0.00236312	0.02351	-0.0968793	0.0966593	0.537022
BC098318.1	SUGCT	succinyl-CoA:glutarate-CoA transferase(SUGCT)	0.00267936	0.00236472	0.02351	-0.0844299	0.00201208	0.0730347
NM_033316.2	MELTF	melanotransferrin(MELTF)	-0.00452544	0.00237114	0.0235413	0.0457302	0.315259	0.749915
BC032370.1	NNT	nicotinamide nucleotide transhydrogenase(NNT)	0.009215	0.00237295	0.0235413	-0.400127	2.70338e-05	0.00212055
BC029495.1	USP6	ubiquitin specific peptidase 6(USP6)	0.00292155	0.00238243	0.02361	-0.0240197	0.413859	0.813022
NM_052861.1	CTBP1-AS2	CTBP1 antisense RNA 2 (head to head)(CTBP1-AS2)	0.00167001	0.00239742	0.0237272	-0.0154674	0.357756	0.777504
BC017180.2	SND1	staphylococcal nuclease and tudor domain containing 1(SND1)	0.00326732	0.00239938	0.0237272	-0.005982	0.855565	0.966602
NM_020424.2	LYRM1	LYR motif containing 1(LYRM1)	0.00233516	0.00241138	0.0238088	-0.0324849	0.168177	0.621166
NM_001020.2	RPS16	ribosomal protein S16(RPS16)	0.00228328	0.00241928	0.0238088	-0.0243171	0.290949	0.732891
BC036080.1	GABPB1	GA binding protein transcription factor beta subunit 1(GABPB1)	-0.00394096	0.00242082	0.0238088	-0.0830514	0.0376666	0.381825
NM_014765.1	TOMM20	translocase of outer mitochondrial membrane 20(TOMM20)	0.00597307	0.00242116	0.0238088	0.0604942	0.315209	0.749915
NM_001010971.1	SAMD13	sterile alpha motif domain containing 13(SAMD13)	-0.0044204	0.00242203	0.0238088	0.0779594	0.0813288	0.508902
BC013959.1	GNL1	G protein nucleolar 1 (putative)(GNL1)	0.00290636	0.00242307	0.0238088	-0.0431838	0.141414	0.594194
BC023514.2	NRSN1	neurensin 1(NRSN1)	-0.00339131	0.00245139	0.0240615	0.0221324	0.517635	0.862197
BC007872.1	TK1	thymidine kinase 1(TK1)	-0.00301629	0.00246478	0.0241453	-0.0187827	0.537214	0.872815
NM_145055.1	C18orf25	chromosome 18 open reading frame 25(C18orf25)	0.00444949	0.00246514	0.0241453	0.0219021	0.625648	0.906221
BC009819.1	UXS1	UDP-glucuronate decarboxylase 1(UXS1)	0.00204018	0.00246849	0.0241526	-0.0175273	0.394957	0.801957
NM_001003799.1	TARP	TCR gamma alternate reading frame protein(TARP)	0.00271253	0.0024714	0.0241555	-0.05536	0.0444786	0.410512
NM_018189.2	DPPA4	developmental pluripotency associated 4(DPPA4)	0.00323974	0.00250795	0.0244869	0.044306	0.177182	0.630485
NM_032294.2	CAMKK1	calcium/calmodulin dependent protein kinase kinase 1(CAMKK1)	-0.00489133	0.00251074	0.0244884	-0.0275282	0.577753	0.888855
BC102021.1	CRYBB3	crystallin beta B3(CRYBB3)	-0.00298592	0.0025237	0.0245889	0.0091474	0.761917	0.947434
NM_000184.1	HBG2	hemoglobin subunit gamma 2(HBG2)	0.00323454	0.00252992	0.0246057	0.00848544	0.795339	0.953761
NM_181892.1	UBE2D3	ubiquitin conjugating enzyme E2 D3(UBE2D3)	0.00257176	0.00253075	0.0246057	0.00471896	0.856031	0.966732
NM_003403.3	YY1	YY1 transcription factor(YY1)	-0.00275226	0.00254766	0.0247346	0.0192859	0.48902	0.848907
BC005955.1	UTP23	UTP23, small subunit processome component(UTP23)	0.00334564	0.00255046	0.0247346	-0.0283164	0.403569	0.805918
BC001052.2	RECQL	RecQ like helicase(RECQL)	0.00238894	0.00255202	0.0247346	-0.0510487	0.0360942	0.376968
NM_002945.2	RPA1	replication protein A1(RPA1)	0.00319381	0.00258441	0.0250223	-0.0361941	0.264487	0.708821
BC001274.1	CDK13	cyclin dependent kinase 13(CDK13)	-0.0025885	0.00260395	0.0251851	0.00678473	0.79611	0.953839
BC054022.1	PAGE2	PAGE family member 2(PAGE2)	-0.00469385	0.00261365	0.0252423	0.000733364	0.987715	0.997118
NM_003691.1	STK16	serine/threonine kinase 16(STK16)	0.00284145	0.00261531	0.0252423	-0.0182973	0.525982	0.868507
BC009894.2	PAPSS2	3'-phosphoadenosine 5'-phosphosulfate synthase 2(PAPSS2)	0.00472061	0.00262179	0.0252784	-0.0859793	0.0742657	0.492025
BC033726.1	CCDC82	coiled-coil domain containing 82(CCDC82)	-0.00267378	0.00263803	0.0254086	0.0183125	0.500428	0.852875
NM_138930.2	DIABLO	diablo IAP-binding mitochondrial protein(DIABLO)	0.00409104	0.00264787	0.0254768	-0.00632741	0.879019	0.974002
BC025990.1	HS2ST1	heparan sulfate 2-O-sulfotransferase 1(HS2ST1)	-0.00287461	0.00267264	0.0256742	-0.0101179	0.729342	0.935694
NM_002495.1	NDUFS4	NADH:ubiquinone oxidoreductase subunit S4(NDUFS4)	0.0023972	0.00267393	0.0256742	-0.0488302	0.0466305	0.418635
NM_174903.2	rnf151	ring finger protein 151(RNF151)	-0.0118557	0.00269707	0.0258695	0.0524095	0.664217	0.919528
NM_000298.4	PKLR	pyruvate kinase, liver and RBC(PKLR)	-0.00383698	0.0027105	0.0259364	0.0820432	0.0371378	0.381006
BC033677.1	SPOUT1	SPOUT domain containing methyltransferase 1(SPOUT1)	0.00356679	0.00271193	0.0259364	-0.0472544	0.194622	0.644462
NM_017772.2	TBC1D22B	TBC1 domain family member 22B(TBC1D22B)	0.00486627	0.00271494	0.0259364	0.000876769	0.985889	0.997118
BC011936.1	MED28	mediator complex subunit 28(MED28)	-0.00406932	0.00271525	0.0259364	0.00487429	0.906405	0.978807
NM_174930.2	PMS2P5	PMS1 homolog 2, mismatch repair system component pseudogene 5(PMS2P5)	0.00268198	0.00272526	0.0259908	-0.0379057	0.166837	0.62076
BC070125.1	ABCA6	ATP binding cassette subfamily A member 6(ABCA6)	0.00209102	0.00272711	0.0259908	0.0115955	0.586566	0.891814
NM_181268.1	Cmtm1	CKLF like MARVEL transmembrane domain containing 1(CMTM1)	0.00199697	0.00272937	0.0259908	-0.0240883	0.237727	0.685803
BC022248.1	DNAJB14	DnaJ heat shock protein family (Hsp40) member B14(DNAJB14)	0.00269084	0.0027351	0.0260186	0.034941	0.20399	0.655615
NM_003153.3	STAT6	signal transducer and activator of transcription 6(STAT6)	-0.0115427	0.0027695	0.0263187	-0.173613	0.14207	0.594908
BC041031.1	MSH5	mutS homolog 5(MSH5)	-0.00228071	0.00278109	0.0264018	-0.0179859	0.440471	0.826978
BC005332.1	NA	NA	-0.00265689	0.0027906	0.026465	0.0658241	0.0163107	0.26889
BC010662.1	LRRFIP1	LRR binding FLII interacting protein 1(LRRFIP1)	-0.00379738	0.00279356	0.0264659	-0.0174712	0.652621	0.914282
NM_001009993.1	FAM168B	family with sequence similarity 168 member B(FAM168B)	-0.00203295	0.00282219	0.0267099	0.0607032	0.00398518	0.117915
NM_017593.2	BMP2K	BMP2 inducible kinase(BMP2K)	0.00349004	0.00282523	0.0267113	0.0189016	0.596691	0.894699
BC093864.1	DLG3	discs large MAGUK scaffold protein 3(DLG3)	-0.0037413	0.0028284	0.0267139	0.0481309	0.209791	0.662198
NM_002006.3	FGF2	fibroblast growth factor 2(FGF2)	0.0056236	0.00283924	0.0267625	0.0939937	0.103978	0.544796
NM_177999.1	ASB6	ankyrin repeat and SOCS box containing 6(ASB6)	-0.00227566	0.00283932	0.0267625	0.00593805	0.798793	0.954753
NM_006819.1	STIP1	stress induced phosphoprotein 1(STIP1)	-0.00603346	0.00284984	0.0268343	-0.104509	0.0922275	0.529032
NM_172160.1	KCNAB1	potassium voltage-gated channel subfamily A member regulatory beta subunit 1(KCNAB1)	0.00433472	0.00285609	0.0268658	-0.0292502	0.510288	0.858191
NM_002046.2	GAPDH	glyceraldehyde-3-phosphate dehydrogenase(GAPDH)	0.00438354	0.00285947	0.0268704	0.029807	0.507101	0.856768
NM_174925.1	NA	NA	0.00494832	0.00287795	0.0270165	0.0815685	0.109288	0.552467
BC022407.1	SH2D1B	SH2 domain containing 1B(SH2D1B)	0.00316798	0.00289134	0.0271147	-0.00652878	0.84074	0.962938
BC033777.2	CARF	calcium responsive transcription factor(CARF)	-0.00516847	0.00289923	0.0271612	-0.0408171	0.441823	0.827738
NM_005985.2	SNAI1	snail family transcriptional repressor 1(SNAI1)	0.00294091	0.00291839	0.0272958	-0.0104022	0.730469	0.935694
NM_152912.3	MTIF3	mitochondrial translational initiation factor 3(MTIF3)	0.00188957	0.0029195	0.0272958	-0.01221	0.529315	0.869149
BC009877.1	p2ry11	purinergic receptor P2Y11(P2RY11)	-0.0045071	0.00293675	0.0274294	0.0435128	0.34799	0.770836
BC029046.1	H1F0	H1 histone family member 0(H1F0)	0.00305645	0.0029472	0.0274993	-0.0383057	0.223738	0.673688
NM_001008710.1	RBPMS	RNA binding protein with multiple splicing(RBPMS)	-0.00428941	0.00295928	0.0275842	-0.0107742	0.806994	0.956562
NM_007226.1	NXPH2	neurexophilin 2(NXPH2)	0.00248888	0.00298901	0.0278333	0.00274611	0.914622	0.979892
BC015833.1	NA	NA	-0.00277265	0.00299787	0.0278877	0.0540522	0.0597495	0.455767
NM_016584.2	IL23A	interleukin 23 subunit alpha(IL23A)	-0.012089	0.00300124	0.0278911	0.0470299	0.705605	0.930259
NM_016462.1	TMEM14C	transmembrane protein 14C(TMEM14C)	0.00261149	0.00300977	0.0279196	0.044141	0.102263	0.544473
BC028124.1	SPATA32	spermatogenesis associated 32(SPATA32)	-0.00249047	0.00301035	0.0279196	0.0257737	0.315778	0.750023
NM_017863.2	CT55	cancer/testis antigen 55(CT55)	-0.00452891	0.00301768	0.0279596	0.0182913	0.695097	0.9275
NM_152785.3	GCSAM	germinal center associated signaling and motility(GCSAM)	0.00340572	0.00302312	0.027982	-0.00610326	0.861933	0.967858
NM_018328.1	mbd5	methyl-CpG binding domain protein 5(MBD5)	0.00331299	0.00303089	0.0280259	-0.0282256	0.408977	0.810246
BC000937.2	PIGG	phosphatidylinositol glycan anchor biosynthesis class G(PIGG)	-0.00380761	0.00304523	0.0281223	0.0206864	0.598455	0.895414
BC042179.1	FITM1	fat storage inducing transmembrane protein 1(FITM1)	0.00302814	0.00304739	0.0281223	0.0116855	0.708319	0.930259
NM_198217.1	ING1	inhibitor of growth family member 1(ING1)	0.00308345	0.00306582	0.0282446	-0.0108463	0.733245	0.935694
NM_133491.2	SAT2	spermidine/spermine N1-acetyltransferase family member 2(SAT2)	-0.00361505	0.00306675	0.0282446	0.0561156	0.133968	0.581888
NM_002815.2	PSMD11	proteasome 26S subunit, non-ATPase 11(PSMD11)	0.00468299	0.00308178	0.0283548	-0.143112	0.0035191	0.11117
BC043193.2	FAM198B	family with sequence similarity 198 member B(FAM198B)	0.00233418	0.00308971	0.0283995	0.000953564	0.968448	0.993566
NM_003821.2	RIPK2	receptor interacting serine/threonine kinase 2(RIPK2)	0.00276543	0.00315021	0.0289269	-0.00431263	0.88023	0.97422
NM_001007529.1	FLJ40194	uncharacterized FLJ40194(FLJ40194)	0.00222442	0.00315368	0.0289301	-0.0300467	0.19313	0.643722
BC067819.1	FAM156A	family with sequence similarity 156 member A(FAM156A)	0.0049292	0.00315921	0.0289522	-0.159383	0.00210663	0.0751553
NM_152663.2	RALGPS2	Ral GEF with PH domain and SH3 binding motif 2(RALGPS2)	0.00356545	0.00317418	0.0290606	0.0252336	0.494763	0.852203
BC050563.1	SPATA24	spermatogenesis associated 24(SPATA24)	0.00287744	0.00320596	0.0293225	-0.0162143	0.587004	0.892164
NM_014955.2	METTL13	methyltransferase like 13(METTL13)	0.00268315	0.00321253	0.0293536	-0.06176	0.0276888	0.337665
NM_012437.2	SNAPIN	SNAP associated protein(SNAPIN)	0.00278835	0.00322149	0.0294064	-0.0775503	0.00805201	0.18726
NM_024059.2	FNDC11	fibronectin type III domain containing 11(FNDC11)	0.0021832	0.00324709	0.0295691	0.00756224	0.738728	0.937982
NM_005526.1	HSF1	heat shock transcription factor 1(HSF1)	-0.00815986	0.00324955	0.0295691	0.0644661	0.447199	0.830347
BC017941.1	CHAC2	ChaC cation transport regulator homolog 2(CHAC2)	-0.00277873	0.0032521	0.0295691	-0.00568025	0.843962	0.963919
NM_020170.3	NCLN	nicalin(NCLN)	0.00237356	0.00325483	0.0295691	-0.0359272	0.146409	0.59931
BC059384.1	GRIN2C	glutamate ionotropic receptor NMDA type subunit 2C(GRIN2C)	-0.00677552	0.00325529	0.0295691	-0.0356347	0.612738	0.900727
BC053985.1	CD244	CD244 molecule(CD244)	-0.003603	0.0032816	0.0297789	-0.010481	0.779629	0.949471
BC013781.1	TUBGCP3	tubulin gamma complex associated protein 3(TUBGCP3)	0.00209464	0.00328634	0.0297927	-0.00928836	0.669827	0.921362
BC016380.1	Igk	immunoglobulin kappa locus(IGK)	-0.00139385	0.00329716	0.0298616	0.0432544	0.00326852	0.105781
NM_024494.1	WNT2B	Wnt family member 2B(WNT2B)	0.001578	0.00330118	0.0298687	-0.00129129	0.937296	0.985144
NM_014741.2	ATG13	autophagy related 13(ATG13)	-0.00373229	0.00331463	0.0299424	0.0320398	0.409941	0.810945
NM_006640.2	SEPT9	septin 9(SEPT9)	-0.00564905	0.00331579	0.0299424	0.003782	0.948706	0.989364
BC060813.1	AMMECR1	Alport syndrome, mental retardation, midface hypoplasia and elliptocytosis chromosomal region gene 1(AMMECR1)	0.00241203	0.00333049	0.0300458	-0.0140563	0.575876	0.888371
NM_031465.2	NA	NA	0.00185629	0.00333896	0.0300929	-0.0158076	0.414065	0.813022
NM_001007025.1	gosr1	golgi SNAP receptor complex member 1(GOSR1)	0.00449001	0.00334633	0.0301299	-0.0975873	0.0382994	0.38352
BC030828.1	EDIL3	EGF like repeats and discoidin domains 3(EDIL3)	-0.0018507	0.00335213	0.0301529	0.0191301	0.32194	0.755548
BC018137.1	TAF1B	TATA-box binding protein associated factor, RNA polymerase I subunit B(TAF1B)	0.0025522	0.00336273	0.0302189	-0.00816913	0.758804	0.946134
BC010155.2	FDX1L	ferredoxin 1 like(FDX1L)	-0.00512183	0.0033885	0.0303715	0.0490314	0.359437	0.779433
NM_020854.2	KIAA1468	KIAA1468(KIAA1468)	0.00305758	0.00339143	0.0303715	0.041826	0.191026	0.641439
BC007782.2	Iglc1	immunoglobulin lambda constant 1(IGLC1)	-0.00362742	0.0033915	0.0303715	0.0196463	0.603814	0.897383
BC017957.1	WWC2	WW and C2 domain containing 2(WWC2)	0.00192661	0.00339284	0.0303715	-0.0377197	0.0620652	0.463287
XM_378988.2	NA	NA	0.00214342	0.00339721	0.0303812	-0.0232201	0.300024	0.739451
BC041009.2	FAM219A	family with sequence similarity 219 member A(FAM219A)	-0.00407034	0.00342164	0.0305652	0.0999533	0.0197767	0.294104
BC016148.1	ITM2B	integral membrane protein 2B(ITM2B)	-0.00191414	0.00342439	0.0305652	0.0533666	0.00831437	0.19093
NM_177435.1	PPARD	peroxisome proliferator activated receptor delta(PPARD)	0.0018151	0.0034326	0.0305889	0.00392779	0.835902	0.962669
NM_000431.1	MVK	mevalonate kinase(MVK)	-0.00329064	0.00343365	0.0305889	0.00722663	0.833504	0.962524
BC058000.1	TTPA	alpha tocopherol transfer protein(TTPA)	0.00906641	0.00345239	0.0307263	-0.345186	0.000362097	0.0185169
NM_006454.2	MXD4	MAX dimerization protein 4(MXD4)	0.0026976	0.00345748	0.0307402	0.00642759	0.819728	0.959162
NM_003915.2	CPNE1	copine 1(CPNE1)	0.00251543	0.0034606	0.0307402	-0.062764	0.0180545	0.28128
NM_002811.3	PSMD7	proteasome 26S subunit, non-ATPase 7(PSMD7)	-0.00596983	0.00347318	0.0308224	0.00647339	0.917432	0.981013
NM_174899.3	FBXO36	F-box protein 36(FBXO36)	0.00137614	0.00348056	0.0308583	-0.0232273	0.108174	0.551052
NM_153346.2	BEND2	BEN domain containing 2(BEND2)	0.0100295	0.00350649	0.0310328	-0.222775	0.0352147	0.374222
NM_174901.3	FAM9C	family with sequence similarity 9 member C(FAM9C)	-0.00337208	0.00350695	0.0310328	0.0185179	0.60012	0.896379
NM_006443.2	DNPH1	2'-deoxynucleoside 5'-phosphate N-hydrolase 1(DNPH1)	-0.00428502	0.00355632	0.0314397	0.0207137	0.644946	0.911972
BC015329.1	TAGLN3	transgelin 3(TAGLN3)	-0.00337713	0.00357203	0.0315484	-0.0129211	0.715421	0.932535
BC015600.1	SUMF2	sulfatase modifying factor 2(SUMF2)	0.00177038	0.00358583	0.0316401	-0.000220648	0.990526	0.997118
NM_182918.2	ERG	ERG, ETS transcription factor(ERG)	0.00208397	0.00360262	0.031758	-0.034589	0.115486	0.557655
BC003643.1	DHDDS	dehydrodolichyl diphosphate synthase subunit(DHDDS)	0.00239478	0.00360719	0.031768	-0.0298562	0.236319	0.685209
NM_178858.3	SFXN2	sideroflexin 2(SFXN2)	0.00231569	0.0036207	0.0318566	-0.00322386	0.894598	0.976625
BC017114.1	NABP1	nucleic acid binding protein 1(NABP1)	0.00235359	0.00364528	0.0320424	0.019125	0.440116	0.826815
NM_000754.2	COMT	catechol-O-methyltransferase(COMT)	0.00305235	0.00366621	0.0321664	-0.0716205	0.0269665	0.334139
NM_020368.1	UTP3	UTP3, small subunit processome component homolog (Scerevisiae)(UTP3)	0.00253109	0.00366633	0.0321664	-0.0439099	0.100712	0.540869
NM_032797.4	AIFM2	apoptosis inducing factor, mitochondria associated 2(AIFM2)	0.00297834	0.00367024	0.0321702	-0.0161312	0.606934	0.898138
NM_004088.1	DNTT	DNA nucleotidylexotransferase(DNTT)	0.00291008	0.00368465	0.032266	-0.00449852	0.883269	0.974749
BC008037.2	PACSIN2	protein kinase C and casein kinase substrate in neurons 2(PACSIN2)	-0.0049315	0.00370981	0.0324556	0.0901935	0.0841029	0.512427
NM_138333.1	FAM122A	family with sequence similarity 122A(FAM122A)	-0.00473388	0.00374749	0.0327543	0.047271	0.344498	0.767861
NM_152743.2	BRAT1	BRCA1 associated ATM activator 1(BRAT1)	-0.00403058	0.00375794	0.0327831	0.0415669	0.329118	0.758724
NM_177437.1	TAS2R60	taste 2 receptor member 60(TAS2R60)	0.00510556	0.0037602	0.0327831	-0.0799695	0.139122	0.593266
BC053901.1	ZNF280A	zinc finger protein 280A(ZNF280A)	0.00280486	0.00376141	0.0327831	-0.0503868	0.0901963	0.52375
NM_032318.1	NA	NA	-0.0020044	0.00376779	0.0328078	-0.00349831	0.86866	0.970935
NM_014011.4	SOCS5	suppressor of cytokine signaling 5(SOCS5)	0.00219767	0.00377516	0.032841	-0.0252132	0.278059	0.720324
NM_004732.1	KCNAB3	potassium voltage-gated channel subfamily A regulatory beta subunit 3(KCNAB3)	0.00370471	0.00380588	0.0330474	-0.0496668	0.205699	0.658257
NM_005042.2	PRH2	proline rich protein HaeIII subfamily 2(PRH2)	-0.00742055	0.00380603	0.0330474	0.107302	0.172455	0.625973
BC012472.1	UBD	ubiquitin D(UBD)	0.00290389	0.00384159	0.033325	-0.0193235	0.529529	0.869149
NM_031448.2	c19orf12	chromosome 19 open reading frame 12(C19orf12)	-0.00530228	0.00385132	0.0333781	0.0114512	0.838263	0.962669
BC098334.1	RAP1GDS1	Rap1 GTPase-GDP dissociation stimulator 1(RAP1GDS1)	-0.00224271	0.00385675	0.0333939	0.0225902	0.341864	0.767228
NM_032352.1	BRMS1L	breast cancer metastasis-suppressor 1-like(BRMS1L)	0.0023053	0.0038661	0.0334436	-0.0052947	0.828228	0.961878
NM_005030.2	PLK1	polo like kinase 1(PLK1)	0.00345686	0.00387468	0.0334563	-0.0977724	0.00827004	0.190698
BC001304.1	PCLO	piccolo presynaptic cytomatrix protein(PCLO)	-0.00357831	0.0038748	0.0334563	0.0622283	0.101974	0.544103
NM_057749.1	CCNE2	cyclin E2(CCNE2)	0.00299223	0.00388	0.0334699	0.00531579	0.866766	0.969521
BC028736.1	GRIA2	glutamate ionotropic receptor AMPA type subunit 2(GRIA2)	0.00800069	0.00389043	0.0335287	-0.23475	0.00621864	0.158131
NM_013246.1	CLCF1	cardiotrophin-like cytokine factor 1(CLCF1)	-0.00275619	0.00392314	0.0337792	-0.0325041	0.266955	0.710276
NM_080675.2	SUN5	Sad1 and UNC84 domain containing 5(SUN5)	-0.00504616	0.00393842	0.0338792	0.0407	0.447427	0.830436
NM_032620.1	GTPBP3	GTP binding protein 3 (mitochondrial)(GTPBP3)	-0.00717499	0.00394712	0.0339127	0.0327936	0.6667	0.920766
NM_005902.1	SMAD3	SMAD family member 3(SMAD3)	0.00292747	0.00394965	0.0339127	-0.0258027	0.406657	0.809409
NM_001008572.1	TTLL1	tubulin tyrosine ligase like 1(TTLL1)	0.00374181	0.00395574	0.0339336	-0.123987	0.00211205	0.0751553
BC022305.1	CLIC2	chloride intracellular channel 2(CLIC2)	-0.00377315	0.00397336	0.0339826	-0.00711177	0.859099	0.966904
BC054888.1	LSM14B	LSM family member 14B(LSM14B)	-0.00162276	0.00397666	0.0339826	0.0251317	0.146091	0.59931
NM_012279.1	ZNF346	zinc finger protein 346(ZNF346)	0.00209809	0.00397802	0.0339826	0.0150633	0.499277	0.852836
BC060785.1	TRIM40	tripartite motif containing 40(TRIM40)	-0.003119	0.00397974	0.0339826	0.0131334	0.691788	0.926448
BC013013.2	znf526	zinc finger protein 526(ZNF526)	0.00194002	0.00397981	0.0339826	-0.0278128	0.17829	0.630985
NM_014314.3	DDX58	DExD/H-box helicase 58(DDX58)	0.00406982	0.00399278	0.0340619	-0.0506297	0.242625	0.688824
NM_018447.1	EMC3	ER membrane protein complex subunit 3(EMC3)	-0.00274793	0.004009	0.0341688	0.0108175	0.711141	0.931752
NM_000759.2	CSF3	colony stimulating factor 3(CSF3)	0.0017696	0.00402661	0.0342873	0.0169175	0.369239	0.785481
BC059404.1	BCL6B	B-cell CLL/lymphoma 6B(BCL6B)	0.00255875	0.0040304	0.034288	-0.00274499	0.919646	0.981453
NM_016511.1	CLEC1A	C-type lectin domain family 1 member A(CLEC1A)	0.00255199	0.00406071	0.0345142	-0.0684216	0.0126554	0.238086
NM_005252.2	FOS	Fos proto-oncogene, AP-1 transcription factor subunit(FOS)	-0.00475259	0.00406657	0.0345323	-0.00747482	0.882543	0.974749
BC025314.1	Ighg1	immunoglobulin heavy constant gamma 1 (G1m marker)(IGHG1)	0.00165161	0.00407501	0.0345722	-0.0241332	0.171273	0.624597
BC051377.1	GPAT4	glycerol-3-phosphate acyltransferase 4(GPAT4)	-0.00199876	0.00409026	0.0346699	0.03838	0.0729503	0.487786
NM_173578.1	C11orf72	chromosome 11 open reading frame 72(C11orf72)	0.00296802	0.00412977	0.0349727	-0.0636928	0.0455858	0.415604
NM_032117.1	MND1	meiotic nuclear divisions 1(MND1)	-0.00310543	0.00414797	0.0350947	0.0529055	0.111788	0.554737
NM_032417.2	SPANXD	SPANX family member D(SPANXD)	-0.00289173	0.00415197	0.0350964	0.000884165	0.977139	0.995504
BC001120.1	LGALS3	galectin 3(LGALS3)	-0.00327214	0.00416399	0.035166	0.0504627	0.14988	0.601186
NM_020312.1	COQ9	coenzyme Q9(COQ9)	-0.00665691	0.00417585	0.035234	0.0779697	0.273587	0.71494
NM_015621.2	CCDC69	coiled-coil domain containing 69(CCDC69)	-0.00558905	0.00421536	0.0355349	-0.105941	0.0776723	0.501349
NM_001007792	NTRK1	neurotrophic receptor tyrosine kinase 1(NTRK1)	0.00527671	0.00424202	0.0357272	0.0142673	0.800451	0.954753
NM_021805.1	SIGIRR	single Ig and TIR domain containing(SIGIRR)	0.00200811	0.00425268	0.0357844	0.0115531	0.590937	0.893452
BC012124.1	CASC4	cancer susceptibility candidate 4(CASC4)	-0.00242616	0.00427343	0.0359263	-0.00900805	0.728765	0.935694
NM_145299.1	NA	NA	-0.00877263	0.00428103	0.0359405	-0.0906779	0.335095	0.762823
NM_021627.2	SENP2	SUMO1/sentrin/SMT3 specific peptidase 2(SENP2)	0.0023123	0.00428592	0.0359405	-0.0406569	0.102108	0.544419
NM_020328.1	ACVR1B	activin A receptor type 1B(ACVR1B)	0.00167496	0.00428676	0.0359405	0.0234587	0.192169	0.643082
BC012084.1	PCTP	phosphatidylcholine transfer protein(PCTP)	-0.00445884	0.00429728	0.0359761	0.0123539	0.795924	0.953789
BC001606.1	NCF2	neutrophil cytosolic factor 2(NCF2)	-0.00795816	0.00429878	0.0359761	-0.0044483	0.958386	0.992419
NM_002095.1	GTF2E2	general transcription factor IIE subunit 2(GTF2E2)	0.00229976	0.00432554	0.0361673	0.00397693	0.871849	0.971684
NM_006433.2	GNLY	granulysin(GNLY)	0.00169596	0.00433387	0.0361704	-0.030286	0.0973268	0.537184
NM_173698.1	FAM133A	family with sequence similarity 133 member A(FAM133A)	0.00345547	0.00433474	0.0361704	0.00140408	0.969771	0.994195
NM_173473.2	ANAPC16	anaphase promoting complex subunit 16(ANAPC16)	-0.00223877	0.00433906	0.0361704	0.0110363	0.645847	0.912109
NM_033453.2	ITPA	inosine triphosphatase(ITPA)	0.00298156	0.00434354	0.0361704	0.00799458	0.802599	0.955357
NM_006539.2	CACNG3	calcium voltage-gated channel auxiliary subunit gamma 3(CACNG3)	0.00165269	0.00435009	0.0361704	-0.00982618	0.579583	0.889507
NM_001018061.1	MRNIP	MRN complex interacting protein(MRNIP)	0.00212388	0.00435079	0.0361704	-0.0223336	0.327709	0.758318
NM_152260.1	RPUSD2	RNA pseudouridylate synthase domain containing 2(RPUSD2)	0.0041591	0.00435518	0.0361704	-0.119243	0.00824815	0.190698
BC007874.2	FUBP3	far upstream element binding protein 3(FUBP3)	-0.00244064	0.00435718	0.0361704	0.00488335	0.852065	0.965383
BC009108.1	MCM10	minichromosome maintenance 10 replication initiation factor(MCM10)	0.00309777	0.00438045	0.036331	-0.0817295	0.0149471	0.255731
BC007407.1	NMB	neuromedin B(NMB)	-0.0025705	0.00439324	0.0364045	-0.00990355	0.719826	0.933937
NM_182575.1	IZUMO1	izumo sperm-egg fusion 1(IZUMO1)	-0.0032724	0.00441814	0.0365781	-0.0303137	0.38924	0.799025
NM_130467.3	PAGE5	PAGE family member 5(PAGE5)	-0.00471303	0.0044334	0.0366716	0.0305287	0.547046	0.87679
NM_001014.2	RPS10	ribosomal protein S10(RPS10)	0.00235004	0.00450082	0.0371961	-0.00425393	0.866517	0.969521
BC069677.1	RGS8	regulator of G-protein signaling 8(RGS8)	0.00342378	0.00451165	0.0372137	-0.0228892	0.535097	0.871446
BC003690.1	IPO4	importin 4(IPO4)	-0.00286376	0.00451303	0.0372137	0.00913283	0.767224	0.948373
BC056669.1	DCUN1D2	defective in cullin neddylation 1 domain containing 2(DCUN1D2)	0.00411891	0.00451502	0.0372137	-0.00635132	0.886184	0.975214
BC020256.1	cemip	cell migration inducing hyaluronan binding protein(CEMIP)	0.00258744	0.00452996	0.0372734	-0.0451322	0.107045	0.547457
NM_000575.1	IL1A	interleukin 1 alpha(IL1A)	0.00631732	0.00453163	0.0372734	0.234674	0.000719498	0.0317127
BC065552.1	IARS	isoleucyl-tRNA synthetase(IARS)	0.00171493	0.00453434	0.0372734	-0.0237623	0.199803	0.651213
NM_005639.1	SYT1	synaptotagmin 1(SYT1)	0.00259582	0.00455309	0.0373272	-0.0178791	0.523271	0.866129
NM_001012425.1	C1orf146	chromosome 1 open reading frame 146(C1orf146)	0.00191331	0.00455559	0.0373272	-0.0163398	0.428875	0.819482
NM_178553.2	PRR30	proline rich 30(PRR30)	0.00211197	0.00456244	0.0373272	-0.00553149	0.808154	0.956909
BC068482.1	CLMN	calmin(CLMN)	-0.00263272	0.00456792	0.0373272	-0.00482649	0.865057	0.969521
BC014117.1	TBXAS1	thromboxane A synthase 1(TBXAS1)	-0.00619306	0.00457582	0.0373272	-0.0904654	0.177075	0.630485
NM_145252.1	ZG16B	zymogen granule protein 16B(ZG16B)	-0.00392845	0.00457902	0.0373272	0.0579801	0.172687	0.625973
BC057831.1	NA	NA	-0.00314559	0.00458512	0.0373272	0.0185249	0.585455	0.891383
NM_006928.2	PMEL	premelanosome protein(PMEL)	-0.00354874	0.00458715	0.0373272	0.103231	0.00772485	0.181475
BC002568.1	CIAPIN1	cytokine induced apoptosis inhibitor 1(CIAPIN1)	-0.00489097	0.00458728	0.0373272	-0.0246459	0.640688	0.91022
BC033035.1	FLJ25758	microtubule affinity regulating kinase 1 pseudogene(FLJ25758)	-0.00431089	0.00458757	0.0373272	-0.0282654	0.543748	0.875499
NM_002316.1	LMX1B	LIM homeobox transcription factor 1 beta(LMX1B)	-0.00770426	0.00458849	0.0373272	0.0992437	0.233752	0.683547
NM_138781.1	NA	NA	-0.00397622	0.00458928	0.0373272	0.0955055	0.0272742	0.334814
NM_002577.1	PAK2	p21 (RAC1) activated kinase 2(PAK2)	-0.00417492	0.00459651	0.0373532	0.0643517	0.154705	0.606427
NM_000485.1	APRT	adenine phosphoribosyltransferase(APRT)	-0.00264045	0.00460884	0.0373645	-0.0341327	0.232361	0.683547
NM_018070.2	SSBP3	single stranded DNA binding protein 3(SSBP3)	-0.00496208	0.00460898	0.0373645	0.149538	0.00585267	0.151059
BC030983.1	NA	NA	-0.0024829	0.00461002	0.0373645	0.0305657	0.255301	0.701207
NM_024969.2	CSRNP3	cysteine and serine rich nuclear protein 3(CSRNP3)	0.00302937	0.00469461	0.0380169	0.0225132	0.492577	0.851091
BC028113.1	GLRX2	glutaredoxin 2(GLRX2)	-0.00366038	0.00470272	0.0380492	-0.0362666	0.360649	0.779678
NM_021034.1	IFITM3	interferon induced transmembrane protein 3(IFITM3)	0.00215794	0.00471539	0.0381184	0.0156884	0.502235	0.854066
BC047722.1	COA5	cytochrome c oxidase assembly factor 5(COA5)	0.0020191	0.00472856	0.0381446	-0.0346747	0.114309	0.556114
NM_173842.1	IL1RN	interleukin 1 receptor antagonist(IL1RN)	0.00370289	0.00473065	0.0381446	0.0148872	0.710557	0.93131
NM_003367.2	USF2	upstream transcription factor 2, c-fos interacting(USF2)	-0.00809943	0.00473233	0.0381446	-0.00936507	0.914989	0.979892
BC022325.1	PHC3	polyhomeotic homolog 3(PHC3)	-0.00326102	0.0047351	0.0381446	0.066348	0.0618375	0.462332
NM_172341.1	PSENEN	presenilin enhancer gamma-secretase subunit(PSENEN)	0.00214108	0.00478117	0.0384822	-0.0160528	0.489677	0.849111
NM_173605.1	KCNRG	potassium channel regulator(KCNRG)	-0.0033293	0.00480948	0.0386764	0.0587147	0.105641	0.544796
NM_004074.2	COX8A	cytochrome c oxidase subunit 8A(COX8A)	0.00187801	0.00481717	0.0387046	-0.019534	0.33864	0.764953
NM_001044.2	SLC6A3	solute carrier family 6 member 3(SLC6A3)	0.00426368	0.00482757	0.0387546	0.0298203	0.519725	0.863349
NM_006142.1	SFN	stratifin(SFN)	-0.00307337	0.00485685	0.0389231	-0.0181667	0.586578	0.891814
BC013768.1	PCCB	propionyl-CoA carboxylase beta subunit(PCCB)	0.00746279	0.00485698	0.0389231	-0.246807	0.00270885	0.0908446
NM_006263.1	PSME1	proteasome activator subunit 1(PSME1)	-0.00505168	0.00488836	0.0391407	0.00432746	0.937202	0.985144
BC012901.1	ROGDI	rogdi homolog(ROGDI)	0.00194125	0.00489413	0.039153	-0.0012419	0.953087	0.990876
BC029799.1	DMRTC1B	DMRT like family C1B(DMRTC1B)	-0.00439577	0.00493539	0.039449	0.0425511	0.374461	0.790064
NM_015646.1	RAP1B	RAP1B, member of RAS oncogene family(RAP1B)	-0.00210064	0.00496508	0.0396261	0.0403963	0.0790053	0.502939
BC004885.1	TMEM234	transmembrane protein 234(TMEM234)	0.00313738	0.0049661	0.0396261	-0.0533689	0.119848	0.56309
BC033824.1	NUMB	NUMB, endocytic adaptor protein(NUMB)	-0.00491632	0.00497377	0.0396531	0.0357733	0.504523	0.855218
BC012445.1	TRABD	TraB domain containing(TRABD)	0.00236534	0.00499143	0.0397582	-0.0369724	0.152923	0.604975
BC037982.1	LRRC49	leucine rich repeat containing 49(LRRC49)	-0.0051333	0.00499554	0.0397582	-0.00741937	0.894517	0.976625
NM_003674.1	CDK10	cyclin dependent kinase 10(CDK10)	0.00162551	0.00500821	0.0398248	0.0152479	0.390204	0.799075
NM_080660.2	ZC3HAV1L	zinc finger CCCH-type containing, antiviral 1 like(ZC3HAV1L)	0.00412639	0.00507627	0.0403313	-0.162426	0.000414846	0.0209826
NM_001033.2	RRM1	ribonucleotide reductase catalytic subunit M1(RRM1)	-0.00494471	0.00509045	0.0404093	0.016513	0.759879	0.946372
NM_003332.1	TYROBP	TYRO protein tyrosine kinase binding protein(TYROBP)	-0.00205922	0.00509715	0.0404278	-0.00253507	0.910293	0.979769
NM_015023.2	WDTC1	WD and tetratricopeptide repeats 1(WDTC1)	0.00188425	0.00512026	0.0405763	-0.0364472	0.0783523	0.50196
NM_032901.2	COX14	COX14, cytochrome c oxidase assembly factor(COX14)	0.00157693	0.00516397	0.0408877	-0.0072631	0.673928	0.921362
NM_033115.2	TBCK	TBC1 domain containing kinase(TBCK)	0.00315897	0.00521479	0.0412548	-0.0479601	0.167159	0.62076
BC028138.1	UBASH3A	ubiquitin associated and SH3 domain containing A(UBASH3A)	0.00146102	0.00523298	0.0413633	-0.0203662	0.204642	0.65633
NM_144498.1	OSBPL2	oxysterol binding protein like 2(OSBPL2)	-0.00598235	0.00524212	0.0413747	-0.0286603	0.662205	0.918395
BC020726.1	scel	sciellin(SCEL)	-0.0110801	0.00524336	0.0413747	0.0353601	0.771008	0.948669
NM_182534.1	TMEM51-AS1	TMEM51 antisense RNA 1(TMEM51-AS1)	-0.00286	0.00526147	0.041456	0.0265755	0.39742	0.80367
BC007646.1	LOC81691	exonuclease NEF-sp(LOC81691)	0.00167511	0.00526261	0.041456	-0.0301127	0.102716	0.544793
NM_000071.1	CBS	cystathionine-beta-synthase(CBS)	-0.00334202	0.00527271	0.0415001	0.0342296	0.351189	0.774064
NM_001616.2	ACVR2A	activin A receptor type 2A(ACVR2A)	-0.00725972	0.00528566	0.0415667	-0.0520215	0.514049	0.859633
NM_016285.2	KLF12	Kruppel like factor 12(KLF12)	-0.0054773	0.00533112	0.0418887	0.114276	0.0590049	0.454367
BC032451.1	Igk	immunoglobulin kappa locus(IGK)	0.00164492	0.00534221	0.0419402	0.0223016	0.218375	0.66694
BC052991.1	SGPL1	sphingosine-1-phosphate lyase 1(SGPL1)	-0.00215381	0.00535886	0.0420352	-0.025061	0.290672	0.732891
NM_079420.1	MYL1	myosin light chain 1(MYL1)	-0.00463149	0.00541302	0.0424019	-0.0705886	0.167405	0.62076
BC022077.1	KLHDC9	kelch domain containing 9(KLHDC9)	-0.00176246	0.00541476	0.0424019	0.0257027	0.186395	0.638752
NM_006869.1	ADAP1	ArfGAP with dual PH domains 1(ADAP1)	0.00196032	0.00543754	0.0425442	-0.0370286	0.0877722	0.51949
BC053984.1	IGHV4-31	immunoglobulin heavy variable 4-31(IGHV4-31)	0.00130968	0.00544683	0.042581	-0.0216979	0.133935	0.581888
BC068094.1	SH3TC1	SH3 domain and tetratricopeptide repeats 1(SH3TC1)	-0.00376843	0.00545641	0.042585	0.0104169	0.801876	0.955017
BC049215.1	OAS2	2'-5'-oligoadenylate synthetase 2(OAS2)	0.00267995	0.00545983	0.042585	-0.0173288	0.557452	0.880232
NM_002764.2	PRPS1	phosphoribosyl pyrophosphate synthetase 1(PRPS1)	-0.00238447	0.00546195	0.042585	0.0467476	0.0766632	0.496532
BC015202.2	CENPT	centromere protein T(CENPT)	0.00392051	0.00546575	0.042585	-0.0113627	0.792529	0.952925
NM_024319.1	c1orf35	chromosome 1 open reading frame 35(C1orf35)	0.00246092	0.00548996	0.0427103	-0.0127516	0.638437	0.90942
NM_148975.1	MS4A4A	membrane spanning 4-domains A4A(MS4A4A)	0.0102166	0.00549107	0.0427103	-0.439149	0.000140987	0.00825932
BC011719.1	TMEM43	transmembrane protein 43(TMEM43)	0.00187069	0.00555179	0.0431216	-0.0229277	0.26782	0.711931
NM_006528.2	TFPI2	tissue factor pathway inhibitor 2(TFPI2)	0.00205827	0.00555381	0.0431216	-0.0251704	0.268907	0.712082
BC005922.1	ICA1	islet cell autoantigen 1(ICA1)	0.00379059	0.00555792	0.0431216	-0.0230068	0.582657	0.891383
BC033731.1	appl2	adaptor protein, phosphotyrosine interacting with PH domain and leucine zipper 2(APPL2)	0.00345875	0.00560531	0.0434458	0.0241211	0.528269	0.86898
NM_020980.2	AQP9	aquaporin 9(AQP9)	0.00216926	0.00560909	0.0434458	0.0168988	0.481254	0.844556
NM_153500.1	CAMKK2	calcium/calmodulin dependent protein kinase kinase 2(CAMKK2)	-0.00350885	0.00561719	0.0434722	0.0190503	0.623452	0.906173
NM_005117.2	FGF19	fibroblast growth factor 19(FGF19)	-0.00182785	0.00562246	0.0434766	0.00239286	0.90574	0.97863
NM_003688.1	CASK	calcium/calmodulin dependent serine protein kinase(CASK)	0.00268088	0.00564457	0.0436111	-0.0606946	0.0420529	0.400476
BC023990.1	ANXA2	annexin A2(ANXA2)	0.00351164	0.0056815	0.0438295	-0.0178551	0.646099	0.912186
BC000827.1	NCAPG	non-SMC condensin I complex subunit G(NCAPG)	-0.00375128	0.0056823	0.0438295	-0.0326631	0.43198	0.822886
BC053594.1	PRRT2	proline rich transmembrane protein 2(PRRT2)	-0.00517529	0.00569209	0.0438684	-0.0087171	0.879085	0.974002
NM_007102.1	guca2b	guanylate cyclase activator 2B(GUCA2B)	-0.00159352	0.00570117	0.043884	0.0215886	0.222309	0.671826
BC001917.1	MDH2	malate dehydrogenase 2(MDH2)	-0.0022366	0.00570359	0.043884	0.00815716	0.741949	0.93879
NM_007041.1	ATE1	arginyltransferase 1(ATE1)	-0.00220607	0.00574894	0.0441962	0.009485	0.698184	0.9275
NM_012144.2	DNAI1	dynein axonemal intermediate chain 1(DNAI1)	-0.00327545	0.00578964	0.04446	-0.0368815	0.310961	0.748425
NM_014551.3	NCAPH2	non-SMC condensin II complex subunit H2(NCAPH2)	-0.00963602	0.00579899	0.04446	-0.116098	0.27851	0.721088
NM_001015.2	RPS11	ribosomal protein S11(RPS11)	0.00192268	0.00580166	0.04446	-0.0724432	0.000858324	0.0369519
NM_030799.5	YIPF5	Yip1 domain family member 5(YIPF5)	-0.00224809	0.00580248	0.04446	0.0103251	0.679059	0.923502
NM_017573.2	PCSK4	proprotein convertase subtilisin/kexin type 4(PCSK4)	-0.00219777	0.00581456	0.0444945	-0.0112629	0.644429	0.911497
NM_004449.3	ERG	ERG, ETS transcription factor(ERG)	0.00343001	0.00581659	0.0444945	0.0224986	0.554817	0.880232
NM_001042.1	SLC2A4	solute carrier family 2 member 4(SLC2A4)	-0.00300339	0.0058425	0.0446558	0.013288	0.69045	0.926239
BC000132.2	CEP72	centrosomal protein 72(CEP72)	-0.00924867	0.00588373	0.0449339	0.14436	0.161629	0.614391
NM_138499.2	PWWP2B	PWWP domain containing 2B(PWWP2B)	0.00413254	0.00591883	0.0451646	-0.057811	0.209739	0.662198
NM_001008737.1	LOC401052	uncharacterized LOC401052(LOC401052)	0.0036111	0.00597853	0.0455826	-0.0991315	0.0146644	0.254182
NM_024515.1	WDR25	WD repeat domain 25(WDR25)	0.00584725	0.00598368	0.0455843	-0.179892	0.00636998	0.161402
NM_000466.1	PEX1	peroxisomal biogenesis factor 1(PEX1)	0.00234558	0.00601881	0.0458142	-0.0395546	0.13177	0.579207
BC057783.1	SRSF8	serine and arginine rich splicing factor 8(SRSF8)	0.00257843	0.00602534	0.0458263	-0.0474331	0.100432	0.540672
NM_001003938.2	HBM	hemoglobin subunit mu(HBM)	0.0038997	0.0060428	0.0459193	-0.0574804	0.187547	0.63951
BC060879.1	C7orf31	chromosome 7 open reading frame 31(C7orf31)	0.00196747	0.0060475	0.0459193	-0.0260761	0.235805	0.684965
NM_001889.2	CRYZ	crystallin zeta(CRYZ)	-0.00273919	0.00606098	0.045984	0.0272001	0.374058	0.789903
NM_030669.1	PTPRO	protein tyrosine phosphatase, receptor type O(PTPRO)	-0.00391382	0.00608162	0.0461027	0.0604495	0.167746	0.62076
BC019045.1	DOK6	docking protein 6(DOK6)	-0.00521513	0.00608861	0.0461112	0.0281192	0.629214	0.906912
NM_000222.1	KIT	KIT proto-oncogene receptor tyrosine kinase(KIT)	0.0025554	0.00609411	0.0461112	-0.0290083	0.310065	0.748425
NM_018945.3	PDE7B	phosphodiesterase 7B(PDE7B)	-0.0105694	0.00609768	0.0461112	-0.19271	0.10396	0.544796
NM_024482.1	GMEB1	glucocorticoid modulatory element binding protein 1(GMEB1)	-0.00455187	0.00612646	0.046291	-0.026808	0.598226	0.895414
NM_012443.2	SPAG6	sperm associated antigen 6(SPAG6)	0.00407576	0.00614279	0.0463175	0.0640202	0.161196	0.614259
BC064943.1	LETMD1	LETM1 domain containing 1(LETMD1)	0.00154317	0.00614559	0.0463175	-0.0412157	0.0178925	0.281113
NM_018108.2	NA	NA	-0.00489333	0.00614976	0.0463175	-0.0541485	0.322908	0.755582
BC035975.1	UMOD	uromodulin(UMOD)	0.00239596	0.00614998	0.0463175	-0.00910069	0.734018	0.935694
BC007462.1	CKM	creatine kinase, M-type(CKM)	0.0028632	0.00616185	0.0463691	-0.0413811	0.1973	0.650361
NM_005734	HIPK3	homeodomain interacting protein kinase 3(HIPK3)	-0.00695644	0.00620346	0.0466444	0.151498	0.0530544	0.44012
BC032334.1	PHTF2	putative homeodomain transcription factor 2(PHTF2)	-0.00974377	0.00621032	0.046658	-0.144104	0.187545	0.63951
NM_032632.3	PAPOLA	poly(A) polymerase alpha(PAPOLA)	-0.00482756	0.00624064	0.046837	0.0557742	0.302991	0.743268
NM_174902.2	LDLRAD3	low density lipoprotein receptor class A domain containing 3(LDLRAD3)	-0.00410506	0.006245	0.046837	-0.0332952	0.469251	0.840814
NM_001312.2	CRIP2	cysteine rich protein 2(CRIP2)	0.00421225	0.00624932	0.046837	-0.124792	0.0089043	0.198121
NM_004458.1	ACSL4	acyl-CoA synthetase long-chain family member 4(ACSL4)	0.0025416	0.00625979	0.0468545	-0.00337084	0.905748	0.97863
NM_016505.2	ZCCHC17	zinc finger CCHC-type containing 17(ZCCHC17)	0.0025408	0.00626178	0.0468545	-0.0183448	0.51949	0.863268
BC099845.1	RAP1GDS1	Rap1 GTPase-GDP dissociation stimulator 1(RAP1GDS1)	0.00465038	0.00626765	0.0468606	0.0196215	0.706509	0.930259
BC030642.2	PACRG	PARK2 coregulated(PACRG)	-0.0021195	0.00629155	0.0469781	0.00726904	0.759643	0.946372
BC016609.1	CMAS	cytidine monophosphate N-acetylneuraminic acid synthetase(CMAS)	-0.0031231	0.00629352	0.0469781	0.067157	0.0565193	0.446056
NM_005258.2	GCHFR	GTP cyclohydrolase I feedback regulator(GCHFR)	-0.00297553	0.00630849	0.0470519	0.075478	0.0248502	0.324334
BC003360.1	DDX18	DEAD-box helicase 18(DDX18)	0.00285499	0.00631603	0.0470702	-0.018039	0.573314	0.887362
BC010904.1	depdc1b	DEP domain containing 1B(DEPDC1B)	0.00174768	0.00633341	0.0471402	-0.0275899	0.160678	0.614046
BC013966.2	FAM64A	family with sequence similarity 64 member A(FAM64A)	0.00323268	0.00633561	0.0471402	-0.0531576	0.144088	0.598062
NM_018724.3	IL20	interleukin 20(IL20)	0.00479216	0.00634467	0.0471697	-0.195061	0.000381288	0.0193912
BC015109.1	MRPL1	mitochondrial ribosomal protein L1(MRPL1)	0.00336362	0.00637202	0.047335	-0.030109	0.425699	0.818418
BC030950.1	PRAC1	prostate cancer susceptibility candidate 1(PRAC1)	-0.00423301	0.00639812	0.0474543	0.0373171	0.432963	0.823535
BC033734.1	HEATR9	HEAT repeat containing 9(HEATR9)	-0.0068831	0.00640066	0.0474543	0.0395345	0.609241	0.89924
BC056147.1	FBXO38	F-box protein 38(FBXO38)	0.00205855	0.00640503	0.0474543	-0.00431264	0.852056	0.965383
NM_013431.1	KLRC4	killer cell lectin like receptor C4(KLRC4)	0.00161016	0.00640859	0.0474543	-0.0265859	0.143021	0.596558
NM_000589.2	IL4	interleukin 4(IL4)	0.00576399	0.00642237	0.0475184	-0.316948	2.41318e-06	0.000421442
BC006252.1	SLC6A6	solute carrier family 6 member 6(SLC6A6)	-0.00559223	0.00643783	0.0475947	-0.0111574	0.859118	0.966904
NM_003278.1	CLEC3B	C-type lectin domain family 3 member B(CLEC3B)	0.0019787	0.00648762	0.0479245	-0.00889783	0.689461	0.925925
NM_182578.1	THEM5	thioesterase superfamily member 5(THEM5)	-0.0029104	0.00651571	0.0480936	0.0703446	0.0330807	0.360229
BC029795.1	BDNF	brain derived neurotrophic factor(BDNF)	0.00182648	0.00653293	0.0481823	-0.0500305	0.0159823	0.266544
BC009398.1	MCM7	minichromosome maintenance complex component 7(MCM7)	0.00436859	0.00654865	0.0482569	-0.104759	0.0345763	0.369562
NM_004517.1	ILK	integrin linked kinase(ILK)	0.00148642	0.00655348	0.0482569	-0.011717	0.484429	0.845695
NM_016613.3	FAM198B	family with sequence similarity 198 member B(FAM198B)	-0.00309681	0.00656069	0.0482717	-0.057097	0.103243	0.544796
NM_152480.1	CIRBP-AS1	CIRBP antisense RNA 1(CIRBP-AS1)	0.00165788	0.00657735	0.0483558	-0.0207831	0.266967	0.710276
BC021092.1	ZFYVE19	zinc finger FYVE-type containing 19(ZFYVE19)	-0.00215376	0.00658332	0.0483612	-0.00571562	0.813878	0.957504
NM_138484.1	SGO1	shugoshin 1(SGO1)	-0.00363881	0.00661232	0.0485358	0.0555457	0.177173	0.630485
BC004259.1	ZC2HC1C	zinc finger C2HC-type containing 1C(ZC2HC1C)	0.00319455	0.00666149	0.048858	-0.0528628	0.144063	0.598062
NM_020235.2	bbx	BBX, HMG-box containing(BBX)	0.00234111	0.0066738	0.0489095	-0.00961729	0.716031	0.932575
NM_145286.1	STOML3	stomatin like 3(STOML3)	-0.00209226	0.00671993	0.0492086	-0.0230628	0.330089	0.758724
NM_173561.1	UNC5CL	unc-5 family C-terminal like(UNC5CL)	-0.00211472	0.0067316	0.0492551	0.0298284	0.213221	0.662732
BC031827.1	NA	NA	-0.00483793	0.00676906	0.0494843	0.0993508	0.0709374	0.483147
NM_004218.1	RAB11B	RAB11B, member RAS oncogene family(RAB11B)	0.0035107	0.00677472	0.0494843	0.0545328	0.171011	0.624597
NM_001786.2	CDK1	cyclin dependent kinase 1(CDK1)	0.00300383	0.00677897	0.0494843	-0.00401756	0.905888	0.97863
BC002557.2	GATA2	GATA binding protein 2(GATA2)	0.00308361	0.00679294	0.0495473	0.00521982	0.881087	0.974471
BC007581.1	ALDH4A1	aldehyde dehydrogenase 4 family member A1(ALDH4A1)	0.00359826	0.00680507	0.0495883	-0.0810939	0.0478839	0.419646
NM_000310.2	PPT1	palmitoyl-protein thioesterase 1(PPT1)	-0.00265738	0.00681249	0.0495883	0.0259655	0.388611	0.798754
BC060773.1	SOX5	SRY-box 5(SOX5)	-0.00488645	0.00681478	0.0495883	-0.0145747	0.7922	0.952925
NM_001006634.1	ARHGAP17	Rho GTPase activating protein 17(ARHGAP17)	-0.00465123	0.00682	0.0495883	0.13487	0.0112711	0.224351
NM_144628.1	TBC1D20	TBC1 domain family member 20(TBC1D20)	0.0033175	0.00683065	0.0496267	-0.0301156	0.423227	0.81738
BC004190.1	MICU1	mitochondrial calcium uptake 1(MICU1)	0.00216892	0.00684262	0.0496747	-0.0483334	0.0505622	0.431326
BC012919.1	KLF7	Kruppel like factor 7(KLF7)	-0.00220653	0.00687724	0.049887	0.0581032	0.0212681	0.305206
NM_014266.3	HCST	hematopoietic cell signal transducer(HCST)	0.00194143	0.0069105	0.050089	-0.0574491	0.00985608	0.20986
NM_020651.2	PELI1	pellino E3 ubiquitin protein ligase 1(PELI1)	0.00348512	0.00695509	0.0503727	-0.0835683	0.0359505	0.376953
XM_379587.2	NA	NA	-0.0019816	0.00696386	0.0503801	0.00455313	0.839597	0.962669
BC059405.1	TLE4	transducin like enhancer of split 4(TLE4)	0.00369892	0.006967	0.0503801	0.0915295	0.0305372	0.347768
BC042195.1	MCAT	malonyl-CoA-acyl carrier protein transacylase(MCAT)	0.00429738	0.00698479	0.0504261	0.000382772	0.993741	0.9972
NM_198149.1	SHISA4	shisa family member 4(SHISA4)	-0.0057217	0.00698954	0.0504261	-0.0250079	0.700403	0.928121
BC017763.1	HSPBAP1	HSPB1 associated protein 1(HSPBAP1)	-0.00248371	0.00699023	0.0504261	0.0732249	0.0102321	0.212827
NM_001001330.1	REEP3	receptor accessory protein 3(REEP3)	0.00231816	0.00699857	0.0504261	-0.000916096	0.972245	0.994266
BC032348.1	KLHL6	kelch like family member 6(KLHL6)	-0.0025025	0.0070006	0.0504261	0.0106854	0.707043	0.930259
NM_024613.2	PLEKHF2	pleckstrin homology and FYVE domain containing 2(PLEKHF2)	0.00269942	0.00706514	0.0508514	-0.0664199	0.0317709	0.355493
NM_006949.1	STXBP2	syntaxin binding protein 2(STXBP2)	0.00316147	0.00709788	0.0510474	0.00249653	0.944671	0.988455
BC009961.1	KCTD17	potassium channel tetramerization domain containing 17(KCTD17)	0.0038287	0.00711252	0.0511129	0.0315082	0.470024	0.840888
NM_004586.1	RPS6KA3	ribosomal protein S6 kinase A3(RPS6KA3)	0.00176385	0.00713048	0.0511724	-0.0311658	0.122141	0.566016
BC015586.2	LAMC1	laminin subunit gamma 1(LAMC1)	0.00278305	0.00713185	0.0511724	-0.0122934	0.698104	0.9275
NM_170713.1	RASSF1	Ras association domain family member 1(RASSF1)	0.00194125	0.00716762	0.0513636	-0.0196417	0.375092	0.790225
NM_145212.1	MRPL30	mitochondrial ribosomal protein L30(MRPL30)	0.00164958	0.00717468	0.0513636	-0.0269502	0.152988	0.604975
NM_058229.2	FBXO32	F-box protein 32(FBXO32)	0.00227395	0.00717715	0.0513636	-0.0479516	0.0657188	0.473497
BC014095.2	RELA	RELA proto-oncogene, NF-kB subunit(RELA)	-0.00483497	0.00718802	0.0513636	-0.00233121	0.966254	0.993297
BC033537.1	VAT1L	vesicle amine transport 1 like(VAT1L)	-0.00346901	0.00719392	0.0513636	-0.0467763	0.237877	0.685803
BC044574.1	ECHDC2	enoyl-CoA hydratase domain containing 2(ECHDC2)	0.00212745	0.0071973	0.0513636	-0.0130975	0.589303	0.893452
BC001351.1	FHL3	four and a half LIM domains 3(FHL3)	0.00155381	0.00719734	0.0513636	0.00188847	0.915087	0.979892
NM_006570.2	RRAGA	Ras related GTP binding A(RRAGA)	0.00238549	0.0072922	0.0520005	-0.0344412	0.207235	0.660299
BC098149.1	VCX	variable charge, X-linked(VCX)	0.00220991	0.00731514	0.0521239	0.0087162	0.729916	0.935694
BC042035.1	MGC72080	MGC72080 pseudogene(MGC72080)	-0.0019914	0.00734519	0.0522978	0.0302651	0.184838	0.636918
BC001550.1	SFN	stratifin(SFN)	-0.00478606	0.00737135	0.0524436	-0.0330174	0.546498	0.876566
NM_016360.1	taco1	translational activator of cytochrome c oxidase I(TACO1)	0.00529255	0.00739936	0.0526025	-0.103841	0.0878269	0.51949
BC004549.2	DUS3L	dihydrouridine synthase 3 like(DUS3L)	-0.00221988	0.00741075	0.052643	0.0666757	0.00942878	0.205404
BC011393.1	CHN1	chimerin 1(CHN1)	0.00426406	0.00744259	0.0528287	-0.0864718	0.0779959	0.50196
NM_022823.1	FNDC4	fibronectin type III domain containing 4(FNDC4)	-0.00339386	0.00745858	0.0529016	0.045239	0.245434	0.691261
NM_005557.2	KRT16	keratin 16(KRT16)	0.00223668	0.00747094	0.0529487	0.0280448	0.274558	0.716265
BC021741.1	LINC01580	long intergenic non-protein coding RNA 1580(LINC01580)	0.00118652	0.00748259	0.052974	-0.028184	0.0394845	0.389202
NM_031296.1	RAB33B	RAB33B, member RAS oncogene family(RAB33B)	-0.00466766	0.00748595	0.052974	0.0284263	0.595172	0.894087
NM_020925.1	CACHD1	cache domain containing 1(CACHD1)	0.00280291	0.00749988	0.0529836	-0.0138059	0.667398	0.92118
NM_000588.3	IL3	interleukin 3(IL3)	-0.00200954	0.00750465	0.0529836	0.0430352	0.0631495	0.469095
NM_003334.2	UBA1	ubiquitin like modifier activating enzyme 1(UBA1)	0.00342565	0.00750829	0.0529836	-0.0504549	0.199951	0.651213
NM_017952.2	PTCD3	pentatricopeptide repeat domain 3(PTCD3)	-0.00255318	0.0075102	0.0529836	0.046443	0.113961	0.556114
NM_004912.3	KRIT1	KRIT1, ankyrin repeat containing(KRIT1)	0.00170154	0.00753637	0.0531277	-0.0296938	0.129458	0.575358
XM_378240.1	NA	NA	-0.00183911	0.00756467	0.053219	0.0179783	0.394688	0.801957
NM_139121.1	YY1AP1	YY1 associated protein 1(YY1AP1)	0.00167617	0.00756506	0.053219	-0.0279542	0.147397	0.59931
NM_005737.3	ARL4C	ADP ribosylation factor like GTPase 4C(ARL4C)	0.00277085	0.00756657	0.053219	0.00756182	0.811981	0.957504
NM_019067.1	GNL3L	G protein nucleolar 3 like(GNL3L)	0.00229781	0.00759038	0.0533459	0.00827538	0.753704	0.94435
NM_006924.3	SRSF1	serine and arginine rich splicing factor 1(SRSF1)	0.00269589	0.00763	0.0535718	0.011053	0.721141	0.934886
BC028039.1	LOC100101478	H2B histone family member M pseudogene(LOC100101478)	-0.00475523	0.0076341	0.0535718	0.0979545	0.0743926	0.492193
NM_057180.1	VPS29	VPS29, retromer complex component(VPS29)	0.00467089	0.00765903	0.053639	0.0112938	0.833336	0.962524
BC004376.1	ANXA8	annexin A8(ANXA8)	0.00284703	0.0076597	0.053639	-0.0269629	0.410319	0.811219
BC014486.1	CLIP3	CAP-Gly domain containing linker protein 3(CLIP3)	0.00147932	0.00766106	0.053639	-0.031544	0.0649822	0.472487
NM_001500.1	GMDS	GDP-mannose 4,6-dehydratase(GMDS)	0.00359646	0.00770949	0.0539373	-0.00980991	0.81252	0.957504
NM_001688.2	ATP5F1	ATP synthase, H+ transporting, mitochondrial Fo complex subunit B1(ATP5F1)	0.00263165	0.00772568	0.0540098	-0.0549261	0.0711131	0.483632
BC001817.1	ACAD9	acyl-CoA dehydrogenase family member 9(ACAD9)	0.00244203	0.00773939	0.0540645	0.00229485	0.934903	0.984019
NM_031496.1	PCDHA2	protocadherin alpha 2(PCDHA2)	0.00192235	0.0077452	0.0540645	-0.00331707	0.880798	0.974471
NM_183009.1	KIAA1429	KIAA1429(KIAA1429)	0.00305327	0.00777116	0.0542049	0.0226786	0.519055	0.862854
BC012815.1	ABCD4	ATP binding cassette subfamily D member 4(ABCD4)	0.00230398	0.00777968	0.0542234	-0.0336836	0.205337	0.657647
BC064145.1	CDKAL1	CDK5 regulatory subunit associated protein 1 like 1(CDKAL1)	0.00354689	0.00779711	0.054304	-0.0131514	0.747519	0.940342
NM_153752.1	LINC00313	long intergenic non-protein coding RNA 313(LINC00313)	-0.004369	0.00780784	0.0543379	0.0595916	0.237428	0.685803
BC053351.1	DLX1	distal-less homeobox 1(DLX1)	0.0039992	0.00782795	0.0544352	-0.0381192	0.408625	0.810218
BC017059.1	IFI16	interferon gamma inducible protein 16(IFI16)	0.00361587	0.00783685	0.0544352	-0.0298418	0.474263	0.843274
NM_201262.1	DNAJC12	DnaJ heat shock protein family (Hsp40) member C12(DNAJC12)	0.00602255	0.00783946	0.0544352	0.110091	0.114184	0.556114
NM_015963.4	THAP4	THAP domain containing 4(THAP4)	0.00938581	0.00785861	0.0544902	0.136653	0.207792	0.660936
NM_018668.2	VPS33B	VPS33B, late endosome and lysosome associated(VPS33B)	0.00368402	0.00785916	0.0544902	-0.0464129	0.275407	0.717266
BC059947.1	CSAG1	chondrosarcoma associated gene 1(CSAG1)	0.00298404	0.00789961	0.0547296	-0.0435843	0.206663	0.659252
NM_001002762.1	DNAJB12	DnaJ heat shock protein family (Hsp40) member B12(DNAJB12)	0.00236454	0.00794794	0.0550233	-0.0610643	0.0265025	0.33214
NM_198243.1	ASB7	ankyrin repeat and SOCS box containing 7(ASB7)	0.00131703	0.00795704	0.0550451	-0.000227406	0.988069	0.997118
NM_005040.1	PRCP	prolylcarboxypeptidase(PRCP)	-0.00198115	0.00797293	0.0551139	0.0523661	0.0232591	0.315669
NM_019069.3	WDR5B	WD repeat domain 5B(WDR5B)	0.00224022	0.00800985	0.0552504	0.010445	0.6867	0.925687
BC053667.1	LGALS3	galectin 3(LGALS3)	-0.00285881	0.00801262	0.0552504	0.0539574	0.103952	0.544796
BC029560.1	VPS53	VPS53, GARP complex subunit(VPS53)	0.00673238	0.00801764	0.0552504	0.0212178	0.78513	0.950834
NM_207480.1	LOC400943	uncharacterized LOC400943(LOC400943)	0.00221496	0.00802339	0.0552504	-0.0882621	0.000718362	0.0317127
BC013073.1	TMEM183A	transmembrane protein 183A(TMEM183A)	0.00149079	0.00802773	0.0552504	-0.036401	0.0360011	0.376953
BC014237.1	DHX30	DExH-box helicase 30(DHX30)	0.00207709	0.0080285	0.0552504	-0.0169099	0.481641	0.844556
BC007340.1	BYSL	bystin like(BYSL)	0.0020963	0.00804077	0.0552743	-0.0249451	0.30425	0.743926
NM_003374.1	VDAC1	voltage dependent anion channel 1(VDAC1)	0.00129054	0.00804391	0.0552743	0.0309479	0.0394549	0.389202
BC069491.1	CER1	cerberus 1, DAN family BMP antagonist(CER1)	0.00282847	0.00806128	0.0553525	-0.0516672	0.115748	0.557711
BC007514.1	ARAF	A-Raf proto-oncogene, serine/threonine kinase(ARAF)	0.00214912	0.00806948	0.0553678	-0.00851825	0.73192	0.935694
BC012976.2	GAL3ST4	galactose-3-O-sulfotransferase 4(GAL3ST4)	0.00243639	0.00809284	0.0554822	-0.0636407	0.0251833	0.325867
NM_174892.1	CD300LB	CD300 molecule like family member b(CD300LB)	-0.00156386	0.00809965	0.0554822	-0.0480318	0.00869743	0.194923
BC064634.1	ADHFE1	alcohol dehydrogenase, iron containing 1(ADHFE1)	-0.00178677	0.00810414	0.0554822	0.0467726	0.0249022	0.324334
BC017724.1	FIP1L1	factor interacting with PAPOLA and CPSF1(FIP1L1)	-0.00411155	0.00816784	0.0558654	0.111951	0.0198544	0.294104
BC016312.1	RSL24D1	ribosomal L24 domain containing 1(RSL24D1)	0.00261244	0.00817218	0.0558654	-0.0427351	0.159376	0.612619
NM_001948.3	DUT	deoxyuridine triphosphatase(DUT)	-0.00308871	0.00817927	0.0558726	0.00655682	0.854659	0.966337
BC005840.2	SELENOS	selenoprotein S(SELENOS)	0.00344081	0.00818781	0.0558876	0.0502833	0.208528	0.66146
NM_053006	TSSK2	testis specific serine kinase 2(TSSK2)	0.00258203	0.0081983	0.0558876	-0.0516812	0.0857407	0.517586
NM_001007097.1	NTRK2	neurotrophic receptor tyrosine kinase 2(NTRK2)	0.00118483	0.00819959	0.0558876	-0.0295429	0.0327758	0.359594
BC026362.1	KIF19	kinesin family member 19(KIF19)	0.00165159	0.00824414	0.0561499	-0.0249098	0.194782	0.644462
NM_016305.1	SS18L2	SS18 like 2(SS18L2)	-0.00436574	0.0082769	0.0563316	0.000688242	0.989163	0.997118
NM_031361.1	COL4A3BP	collagen type IV alpha 3 binding protein(COL4A3BP)	-0.00361325	0.00833465	0.0566703	0.0425336	0.31173	0.748425
NM_002645.1	PIK3C2A	phosphatidylinositol-4-phosphate 3-kinase catalytic subunit type 2 alpha(PIK3C2A)	0.00174506	0.00833892	0.0566703	-0.0117345	0.562935	0.88304
BC033794.1	HDDC3	HD domain containing 3(HDDC3)	-0.00342915	0.00837023	0.0568414	-0.0465484	0.243929	0.689751
BC068594.1	ZNF436-AS1	ZNF436 antisense RNA 1(ZNF436-AS1)	-0.0033068	0.00839864	0.0569925	0.0360958	0.348592	0.771538
BC012876.1	IGLL5	immunoglobulin lambda like polypeptide 5(IGLL5)	-0.00751205	0.00841236	0.0570438	-0.0923303	0.291522	0.732891
BC003168.1	OSBPL10	oxysterol binding protein like 10(OSBPL10)	0.00183656	0.00845186	0.0572697	-0.0412123	0.0553102	0.442387
NM_006072.4	CCL26	C-C motif chemokine ligand 26(CCL26)	0.0018358	0.00846093	0.0572892	-0.0180615	0.398535	0.80367
NM_005923.3	MAP3K5	mitogen-activated protein kinase kinase kinase 5(MAP3K5)	0.00230996	0.00848241	0.0573927	-0.0685855	0.0116288	0.229502
NM_152615.1	PARP15	poly(ADP-ribose) polymerase family member 15(PARP15)	-0.00632295	0.00850019	0.0574709	-0.113884	0.123472	0.566016
NM_006320.1	PGRMC2	progesterone receptor membrane component 2(PGRMC2)	0.00248356	0.00852113	0.0575705	-0.0420307	0.147746	0.59931
NM_022789.2	IL25	interleukin 25(IL25)	0.00703634	0.00860579	0.0581001	0.0795914	0.332994	0.761878
NM_003221.1	TFAP2B	transcription factor AP-2 beta(TFAP2B)	0.00272168	0.00862871	0.0581942	-0.0335572	0.291626	0.732891
BC015842.1	EIF4A2	eukaryotic translation initiation factor 4A2(EIF4A2)	0.00418707	0.00863662	0.0581942	0.183424	0.000242335	0.0130606
NM_031919.1	fsd1l	fibronectin type III and SPRY domain containing 1 like(FSD1L)	0.00262681	0.00865193	0.0581942	-0.0242771	0.429042	0.819482
NM_005697.3	SCAMP2	secretory carrier membrane protein 2(SCAMP2)	-0.00238988	0.00865323	0.0581942	-0.0209135	0.453937	0.834488
NM_018279.2	TMEM19	transmembrane protein 19(TMEM19)	0.00242034	0.00865627	0.0581942	-0.0262082	0.354367	0.77441
NM_018485.1	C5AR2	complement component 5a receptor 2(C5AR2)	0.00207272	0.00865745	0.0581942	0.00341418	0.887808	0.97584
BC016341.1	ISG20	interferon stimulated exonuclease gene 20(ISG20)	-0.00280697	0.00867181	0.0582484	0.00585946	0.858139	0.966776
NM_023926.2	ZSCAN18	zinc finger and SCAN domain containing 18(ZSCAN18)	-0.00450148	0.00871618	0.0585028	0.0880168	0.0958028	0.535477
NM_020189.1	ENY2	ENY2, transcription and export complex 2 subunit(ENY2)	-0.00450238	0.00872232	0.0585028	0.0449963	0.393049	0.801101
NM_007311.2	TSPO	translocator protein(TSPO)	0.00184925	0.00876746	0.0587629	-0.0117987	0.585557	0.891383
BC002963.1	ighm	immunoglobulin heavy constant mu(IGHM)	0.00209729	0.00887887	0.0594666	-0.000458693	0.985105	0.997118
NM_145251.2	STYX	serine/threonine/tyrosine interacting protein(STYX)	0.00356826	0.00888988	0.0594973	-0.0221815	0.595897	0.894087
BC010852.1	AKR7A2	aldo-keto reductase family 7 member A2(AKR7A2)	0.00341894	0.00889856	0.0595123	-0.0644089	0.109405	0.552759
BC038807.1	CDK15	cyclin dependent kinase 15(CDK15)	0.00141428	0.00891237	0.0595617	-0.0175662	0.290159	0.732891
NM_052965.1	tsen15	tRNA splicing endonuclease subunit 15(TSEN15)	-0.00295832	0.00895153	0.0597802	0.0364882	0.293802	0.733989
NM_003376.2	VEGFA	vascular endothelial growth factor A(VEGFA)	-0.00815843	0.00896418	0.0598215	-0.0438926	0.646587	0.912718
BC025279.1	SAFB2	scaffold attachment factor B2(SAFB2)	-0.00523995	0.00897189	0.0598298	-0.0274128	0.655736	0.915321
NM_017825.1	ADPRHL2	ADP-ribosylhydrolase like 2(ADPRHL2)	-0.00402051	0.00900044	0.0599591	0.108779	0.0222807	0.31024
BC000989.2	SDR39U1	short chain dehydrogenase/reductase family 39U member 1(SDR39U1)	0.00242235	0.00900423	0.0599591	-0.0170668	0.548542	0.87731
NM_002346.1	LY6E	lymphocyte antigen 6 complex, locus E(LY6E)	0.00193395	0.00901455	0.0599787	-0.000649366	0.97718	0.995504
NM_030922.3	NIPA2	non imprinted in Prader-Willi/Angelman syndrome 2(NIPA2)	0.00200436	0.00902013	0.0599787	-0.01748	0.457964	0.836786
NM_004391.1	CYP8B1	cytochrome P450 family 8 subfamily B member 1(CYP8B1)	0.0012078	0.00904041	0.0600704	-0.0202496	0.154752	0.606427
BC006306.1	COG4	component of oligomeric golgi complex 4(COG4)	-0.00259302	0.00904765	0.0600754	0.0238922	0.43318	0.823535
BC036056.1	fancm	Fanconi anemia complementation group M(FANCM)	0.00406941	0.00906867	0.0601717	-0.0398618	0.404927	0.80776
NM_181707.1	C17orf64	chromosome 17 open reading frame 64(C17orf64)	0.00342928	0.00908486	0.060236	0.0586607	0.146869	0.59931
NM_033048.1	CPXCR1	CPX chromosome region, candidate 1(CPXCR1)	0.00167778	0.00910395	0.060284	-0.0175498	0.374132	0.789903
BC017901.1	PLSCR1	phospholipid scramblase 1(PLSCR1)	-0.00399229	0.00910513	0.060284	0.0290996	0.535441	0.871446
NM_002893.2	RBBP7	RB binding protein 7, chromatin remodeling factor(RBBP7)	0.00209682	0.00912483	0.0603713	-0.00778881	0.752095	0.943406
BC028351.1	HYDIN	HYDIN, axonemal central pair apparatus protein(HYDIN)	-0.0039069	0.00916661	0.0606044	0.0378842	0.410342	0.811219
BC018929.1	PHLDA1	pleckstrin homology like domain family A member 1(PHLDA1)	0.00486733	0.00917596	0.0606229	-0.0104886	0.854697	0.966337
NM_182756.2	spdya	speedy/RINGO cell cycle regulator family member A(SPDYA)	0.00199688	0.00919127	0.0606808	-0.00445127	0.849785	0.965255
NM_032847.1	c8orf76	chromosome 8 open reading frame 76(C8orf76)	-0.00314329	0.00920121	0.0607031	-0.0486843	0.189489	0.640291
BC035687.1	FMO5	flavin containing monooxygenase 5(FMO5)	0.00249263	0.00922421	0.0608033	0.0305331	0.299059	0.73796
BC096245.1	ACVR2B	activin A receptor type 2B(ACVR2B)	-0.00738186	0.00922955	0.0608033	-0.0841849	0.33356	0.761878
NM_018135.2	MRPS18A	mitochondrial ribosomal protein S18A(MRPS18A)	0.00189982	0.00925292	0.060914	-0.0300837	0.180153	0.632827
NM_000673.3	ADH7	alcohol dehydrogenase 7 (class IV), mu or sigma polypeptide(ADH7)	-0.00257158	0.0092704	0.0609819	0.00698457	0.817709	0.958698
NM_000963.1	PTGS2	prostaglandin-endoperoxide synthase 2(PTGS2)	-0.00951306	0.00927642	0.0609819	0.441246	0.000122614	0.00736957
NM_004362.1	CLGN	calmegin(CLGN)	-0.00313535	0.00931106	0.0611662	-0.0408573	0.269988	0.712082
NM_001012979.1	TCEAL5	transcription elongation factor A like 5(TCEAL5)	-0.00467772	0.00932618	0.0612221	0.078581	0.155652	0.608128
NM_024787.2	RNF122	ring finger protein 122(RNF122)	0.00240338	0.00934477	0.0613006	0.0209291	0.460751	0.837781
BC054893.1	NA	NA	-0.00285882	0.0093574	0.0613391	0.0548296	0.105519	0.544796
BC014428.1	MTRF1L	mitochondrial translational release factor 1 like(MTRF1L)	0.0015651	0.00936389	0.0613391	-0.00204232	0.911937	0.979774
NM_001024646.1	CLK1	CDC like kinase 1(CLK1)	0.00161735	0.00940492	0.0615396	-0.040429	0.0355556	0.376548
BC034937.1	WDFY4	WDFY family member 4(WDFY4)	-0.00620313	0.00940779	0.0615396	-0.131131	0.0748806	0.493082
NM_032369.1	HVCN1	hydrogen voltage gated channel 1(HVCN1)	0.00231907	0.00942564	0.0615922	0.0460371	0.0942733	0.532394
BC050393.1	FBXO25	F-box protein 25(FBXO25)	0.00128429	0.00942969	0.0615922	-0.00867897	0.567382	0.884528
NM_178002.1	PTPA	protein phosphatase 2 phosphatase activator(PTPA)	0.00153701	0.0094358	0.0615922	-0.0125494	0.489721	0.849111
BC016755.1	CFHR1	complement factor H related 1(CFHR1)	0.00186539	0.00946098	0.0617129	0.00694992	0.752546	0.943716
NM_001005266.1	HMGN2P46	high mobility group nucleosomal binding domain 2 pseudogene 46(HMGN2P46)	0.00269435	0.00946886	0.0617129	-0.00686084	0.829395	0.962015
BC047536.1	scel	sciellin(SCEL)	0.00274677	0.00947429	0.0617129	-0.00162714	0.960021	0.992419
NM_145716.2	SSBP3	single stranded DNA binding protein 3(SSBP3)	-0.00359986	0.00949537	0.0618067	0.094924	0.0269184	0.334139
NM_012427.3	KLK5	kallikrein related peptidase 5(KLK5)	0.00188369	0.00955362	0.0621422	-0.0481671	0.0319541	0.355493
NM_152646.2	NA	NA	-0.00368488	0.00964881	0.0626851	0.0264998	0.544066	0.875499
NM_014270.3	SLC7A9	solute carrier family 7 member 9(SLC7A9)	-0.00365869	0.00965063	0.0626851	-0.00728127	0.866601	0.969521
NM_003089.4	SNRNP70	small nuclear ribonucleoprotein U1 subunit 70(SNRNP70)	0.00250424	0.00971563	0.0630224	0.00920272	0.756667	0.945156
NM_052937.1	PCMTD1	protein-L-isoaspartate (D-aspartate) O-methyltransferase domain containing 1(PCMTD1)	0.00206927	0.00971618	0.0630224	-0.052986	0.0321071	0.355493
XM_114355.2	NA	NA	-0.00153801	0.00972942	0.063049	0.0011619	0.949212	0.989546
BC000478.2	HSPA9	heat shock protein family A (Hsp70) member 9(HSPA9)	-0.00428131	0.00974235	0.063049	0.00801402	0.87462	0.972577
NM_014667.1	VGLL4	vestigial like family member 4(VGLL4)	-0.00365254	0.00975036	0.063049	-0.00539923	0.900842	0.978042
BC070334.1	igkc	immunoglobulin kappa constant(IGKC)	-0.0015236	0.00975267	0.063049	0.00940546	0.602995	0.89687
NM_012474.3	UCK2	uridine-cytidine kinase 2(UCK2)	-0.00272748	0.00975433	0.063049	-0.00133618	0.967063	0.993297
NM_024563.1	NPR3	natriuretic peptide receptor 3(NPR3)	0.00204375	0.00983754	0.0635146	-0.0538373	0.0278023	0.337745
BC029652.1	ALLC	allantoicase(ALLC)	-0.00254764	0.0098401	0.0635146	0.0243475	0.42157	0.816654
XM_375359.1	NA	NA	-0.00388069	0.00985246	0.0635403	0.061448	0.183875	0.635392
NM_003073.1	SMARCB1	SWI/SNF related, matrix associated, actin dependent regulator of chromatin, subfamily b, member 1(SMARCB1)	0.00274867	0.00985781	0.0635403	-0.0548697	0.0944481	0.532731
NM_032831.1	ORAI2	ORAI calcium release-activated calcium modulator 2(ORAI2)	-0.00190565	0.00989841	0.0637576	0.046075	0.0433691	0.4063
NM_004772.1	NREP	neuronal regeneration related protein(NREP)	0.00222361	0.00990623	0.0637636	-0.0109563	0.678649	0.923354
NM_016503.2	MRPL30	mitochondrial ribosomal protein L30(MRPL30)	0.00295596	0.00992508	0.0638405	0.0299668	0.394529	0.801957
NM_001381.2	DOK1	docking protein 1(DOK1)	-0.00286221	0.00993383	0.0638507	0.0256934	0.450829	0.832577
NM_001959.2	EEF1B2	eukaryotic translation elongation factor 1 beta 2(EEF1B2)	-0.00264566	0.00994046	0.0638507	0.0122265	0.697709	0.9275
NM_020236.2	MRPL1	mitochondrial ribosomal protein L1(MRPL1)	0.00338677	0.00994956	0.0638648	-0.0268992	0.504682	0.855218
BC016582.1	PTBP2	polypyrimidine tract binding protein 2(PTBP2)	-0.00273823	0.0100011	0.0641511	-0.0346436	0.288794	0.731349
NM_138446.1	MALSU1	mitochondrial assembly of ribosomal large subunit 1(MALSU1)	-0.00346013	0.0100321	0.0643055	0.0366253	0.374758	0.790084
BC007224.1	GALNT10	polypeptide N-acetylgalactosaminyltransferase 10(GALNT10)	0.00270898	0.0100437	0.0643169	-0.0107006	0.740232	0.937982
NM_019107.3	MYDGF	myeloid derived growth factor(MYDGF)	0.00195356	0.0100478	0.0643169	0.0346536	0.137893	0.591445
NM_057176.2	BSND	barttin CLCNK type accessory beta subunit(BSND)	-0.00685828	0.0100892	0.0644893	-0.113705	0.165576	0.619972
NM_004283.2	RAB3D	RAB3D, member RAS oncogene family(RAB3D)	-0.003675	0.0100978	0.0644893	0.0921015	0.0368621	0.381006
BC016615.1	RAB37	RAB37, member RAS oncogene family(RAB37)	-0.00276762	0.0100989	0.0644893	-0.0011974	0.971049	0.994266
NM_005769.1	CHST4	carbohydrate sulfotransferase 4(CHST4)	0.00124218	0.0101026	0.0644893	-0.0100785	0.496462	0.852836
NM_133496.3	SLC30A7	solute carrier family 30 member 7(SLC30A7)	0.00186247	0.0101286	0.0646111	-0.0211574	0.341535	0.767228
XM_374292.2	NA	NA	0.00858623	0.0101641	0.0647929	0.0602067	0.556962	0.880232
BC067447.1	DAB1	DAB1, reelin adaptor protein(DAB1)	-0.00311396	0.0101877	0.0648982	0.114193	0.00247611	0.0852003
NM_000222	KIT	KIT proto-oncogene receptor tyrosine kinase(KIT)	0.0024169	0.0101981	0.0649094	-0.00247868	0.931534	0.983361
NM_032788.1	ZNF514	zinc finger protein 514(ZNF514)	0.00227266	0.0102035	0.0649094	-0.0440938	0.105611	0.544796
BC017716.1	SECTM1	secreted and transmembrane 1(SECTM1)	0.00198411	0.0102205	0.064968	0.0352052	0.138705	0.593266
NM_080388.1	S100A16	S100 calcium binding protein A16(S100A16)	0.00267899	0.0102267	0.064968	0.0204774	0.522392	0.865758
NM_003524.2	Hist1h2bh	histone cluster 1 H2B family member h(HIST1H2BH)	0.0021317	0.0102469	0.0650516	-0.0174691	0.493003	0.85149
NM_000905.1	NPY	neuropeptide Y(NPY)	-0.00311477	0.0102555	0.0650614	0.0445995	0.231781	0.683547
NM_014397.2	NEK6	NIMA related kinase 6(NEK6)	0.00454575	0.0102712	0.0651165	0.00209069	0.969296	0.993885
NM_139161.2	CRB3	crumbs 3, cell polarity complex component(CRB3)	0.00330147	0.0103249	0.0653994	0.0464157	0.24075	0.686509
NM_198526.1	ZNF710	zinc finger protein 710(ZNF710)	0.00179947	0.0103299	0.0653994	-0.0432708	0.045752	0.415992
BC001096.2	FAM114A1	family with sequence similarity 114 member A1(FAM114A1)	-0.00417744	0.0103511	0.0654888	0.0578149	0.248299	0.693365
BC063666.1	CREB3L2	cAMP responsive element binding protein 3 like 2(CREB3L2)	-0.002475	0.0104191	0.065874	-0.031913	0.282397	0.723241
NM_022568.2	ALDH8A1	aldehyde dehydrogenase 8 family member A1(ALDH8A1)	-0.0030605	0.0104341	0.0658977	0.0102588	0.779564	0.949471
NM_002991.2	CCL24	C-C motif chemokine ligand 24(CCL24)	-0.00252072	0.0104371	0.0658977	0.0191324	0.526472	0.86884
BC002793.1	IFNAR2	interferon alpha and beta receptor subunit 2(IFNAR2)	0.00217451	0.0104482	0.0659228	-0.0035976	0.890137	0.976625
NM_152387.2	KCTD18	potassium channel tetramerization domain containing 18(KCTD18)	0.00291823	0.0104562	0.0659279	-0.0146173	0.675908	0.921362
NM_016188.3	ACTL6B	actin like 6B(ACTL6B)	-0.00127374	0.0104661	0.065946	0.0114075	0.455122	0.835669
BC035017.2	SCN4B	sodium voltage-gated channel beta subunit 4(SCN4B)	-0.00256795	0.01048	0.0659881	0.0170724	0.579185	0.889291
BC041082.1	ZNF695	zinc finger protein 695(ZNF695)	-0.00339059	0.0104894	0.0660023	0.0332936	0.413065	0.813022
BC020630.1	CAMK2N1	calcium/calmodulin dependent protein kinase II inhibitor 1(CAMK2N1)	-0.0030445	0.0105039	0.0660439	0.0242999	0.505772	0.855836
NM_020165.2	RAD18	RAD18, E3 ubiquitin protein ligase(RAD18)	-0.00253771	0.0105102	0.0660439	0.0432353	0.156592	0.608144
NM_003138.1	NA	NA	0.00207703	0.0105535	0.0662351	-0.0536503	0.0325597	0.359205
BC009194.2	POLG2	DNA polymerase gamma 2, accessory subunit(POLG2)	0.00164344	0.010555	0.0662351	-0.00858227	0.66337	0.919185
NM_004637.5	RAB7A	RAB7A, member RAS oncogene family(RAB7A)	0.00419232	0.0105698	0.0662835	-0.111764	0.0274882	0.336588
BC033167.1	CABP4	calcium binding protein 4(CABP4)	0.00163593	0.0105904	0.0663672	-0.0140583	0.474268	0.843274
NM_178176.2	MOGAT3	monoacylglycerol O-acyltransferase 3(MOGAT3)	-0.00275198	0.0106161	0.0664468	-0.0042867	0.896752	0.976625
BC037344.2	RAG1	recombination activating 1(RAG1)	0.00184912	0.0106174	0.0664468	-0.0311417	0.161965	0.614728
NM_000529.1	MC2R	melanocortin 2 receptor(MC2R)	0.00169186	0.0106281	0.0664574	-0.0130584	0.520568	0.864283
NM_013375.2	ABT1	activator of basal transcription 1(ABT1)	0.00206189	0.0106365	0.0664574	-0.0288671	0.24465	0.690671
BC041143.1	ACBD4	acyl-CoA binding domain containing 4(ACBD4)	0.00170372	0.0106407	0.0664574	-0.00936479	0.647226	0.912802
BC030773.2	NPTN	neuroplastin(NPTN)	-0.00230481	0.0106555	0.0665051	0.0364161	0.189562	0.640291
PM_2129	NA	NA	-0.00989719	0.0106692	0.0665456	-0.0700417	0.555976	0.880232
NM_181705.1	lyrm7	LYR motif containing 7(LYRM7)	-0.00263344	0.0106914	0.0666047	0.0140564	0.656976	0.916361
BC010537.1	SUB1	SUB1 homolog, transcriptional regulator(SUB1)	0.00281349	0.0106962	0.0666047	-0.1437	3.60377e-05	0.00264734
NM_020126.3	SPHK2	sphingosine kinase 2(SPHK2)	0.00256102	0.0107002	0.0666047	0.00646411	0.833644	0.962524
BC031663.1	GUCA1A	guanylate cyclase activator 1A(GUCA1A)	0.00575372	0.0107224	0.066698	-0.157509	0.0239261	0.321033
BC022465.1	PLPPR1	phospholipid phosphatase related 1(PLPPR1)	-0.00227156	0.0107553	0.0668368	0.0147551	0.589266	0.893452
BC008438.1	LXN	latexin(LXN)	-0.00254272	0.0107592	0.0668368	0.027144	0.375331	0.790225
NM_145214.2	TRIM11	tripartite motif containing 11(TRIM11)	-0.00301803	0.0108319	0.0672434	0.044181	0.225055	0.674582
BC022494.1	MAOB	monoamine oxidase B(MAOB)	0.00252065	0.0108568	0.0673527	-0.0403222	0.18528	0.636939
NM_022483.2	TMEM267	transmembrane protein 267(TMEM267)	0.00184677	0.0108986	0.0675225	-0.0438132	0.0503717	0.431326
NM_019617.2	GKN1	gastrokine 1(GKN1)	0.00148117	0.0109041	0.0675225	-0.0168881	0.344688	0.767861
NM_144563.1	RPIA	ribose 5-phosphate isomerase A(RPIA)	-0.00237275	0.010906	0.0675225	0.0457232	0.111235	0.554737
NM_004443.2	EPHB3	EPH receptor B3(EPHB3)	0.00188999	0.0109346	0.0676543	-0.03016	0.186785	0.63951
BC011550.1	MRM3	mitochondrial rRNA methyltransferase 3(MRM3)	0.0018482	0.01103	0.0681987	-0.0331073	0.139132	0.593266
NM_002623.2	PFDN4	prefoldin subunit 4(PFDN4)	-0.00332712	0.0110426	0.0682315	0.0382217	0.34192	0.767228
BC015547.1	UCK1	uridine-cytidine kinase 1(UCK1)	-0.00633644	0.011064	0.0682739	0.147617	0.0551188	0.442387
NM_005375.2	MYB	MYB proto-oncogene, transcription factor(MYB)	0.0021515	0.0110697	0.0682739	-0.0117557	0.650987	0.914023
BC060867.1	SEL1L3	SEL1L family member 3(SEL1L3)	-0.00219108	0.0110752	0.0682739	0.0178168	0.500994	0.853525
BC004207.1	CHEK2	checkpoint kinase 2(CHEK2)	0.00301095	0.011079	0.0682739	0.0486705	0.181973	0.634073
BC007957.1	DDRGK1	DDRGK domain containing 1(DDRGK1)	0.00294025	0.0110992	0.0683528	-0.00638994	0.857216	0.966776
NM_015191.1	SIK2	salt inducible kinase 2(SIK2)	-0.00324621	0.0111165	0.0683792	0.0112156	0.774921	0.949471
NM_015143.1	METAP1	methionyl aminopeptidase 1(METAP1)	0.00226866	0.0111183	0.0683792	-0.00434179	0.874139	0.972474
NM_024948.2	FAM188A	family with sequence similarity 188 member A(FAM188A)	0.0022221	0.011138	0.0684553	-0.0327213	0.224144	0.673823
BC032456.1	ZCCHC6	zinc finger CCHC-type containing 6(ZCCHC6)	0.0084131	0.0111687	0.068598	0.219625	0.0321081	0.355493
NM_152277.1	UBTD2	ubiquitin domain containing 2(UBTD2)	-0.00332145	0.0112012	0.068752	0.0557363	0.16662	0.620604
BC011963.1	PEX11B	peroxisomal biogenesis factor 11 beta(PEX11B)	0.00228392	0.0112201	0.0688228	-0.0466017	0.0931709	0.531154
NM_007122.1	USF1	upstream transcription factor 1(USF1)	-0.00195949	0.011241	0.0689048	-0.000810507	0.97273	0.99439
NM_021630.4	PDLIM2	PDZ and LIM domain 2(PDLIM2)	0.0037424	0.0112594	0.0689291	-0.0487692	0.282517	0.723241
BC004371.1	APLP2	amyloid beta precursor like protein 2(APLP2)	0.00284533	0.0112598	0.0689291	0.025846	0.453352	0.834158
NM_018154.2	ASF1B	anti-silencing function 1B histone chaperone(ASF1B)	-0.00318448	0.0112694	0.0689425	0.0120614	0.75439	0.944365
NM_004403.1	DFNA5	DFNA5, deafness associated tumor suppressor(DFNA5)	0.00613569	0.0113484	0.0693797	0.0549163	0.460494	0.837778
NM_003321.3	TUFM	Tu translation elongation factor, mitochondrial(TUFM)	0.00324132	0.011433	0.0698507	0.0103091	0.793172	0.952925
NM_001008657.1	TCOF1	treacle ribosome biogenesis factor 1(TCOF1)	-0.0044775	0.0114511	0.069915	0.054121	0.319878	0.753487
NM_004544.1	NDUFA10	NADH:ubiquinone oxidoreductase subunit A10(NDUFA10)	0.00134671	0.0114612	0.0699308	-0.0160817	0.325795	0.75768
BC004872.2	FAM107B	family with sequence similarity 107 member B(FAM107B)	-0.00624078	0.0114892	0.0700555	-0.00739249	0.922256	0.981623
NM_025193.2	HSD3B7	hydroxy-delta-5-steroid dehydrogenase, 3 beta- and steroid delta-isomerase 7(HSD3B7)	0.00358506	0.011499	0.0700692	0.0428603	0.325463	0.75751
NM_005546.3	ITK	IL2 inducible T-cell kinase(ITK)	-0.00543653	0.0115739	0.0704287	0.163559	0.0142221	0.249966
BC003164.1	MBOAT7	membrane bound O-acyltransferase domain containing 7(MBOAT7)	0.00247805	0.0115777	0.0704287	0.0251433	0.404233	0.806897
NM_007202.2	AKAP10	A-kinase anchoring protein 10(AKAP10)	0.00282002	0.0115809	0.0704287	0.00160386	0.962668	0.9931
NM_012459.1	TIMM8B	translocase of inner mitochondrial membrane 8 homolog B(TIMM8B)	-0.00466002	0.0116076	0.0705448	0.0298168	0.598781	0.895656
BC001780.1	WBSCR22	Williams-Beuren syndrome chromosome region 22(WBSCR22)	0.00224185	0.0116444	0.0707219	-0.00120253	0.964817	0.9931
NM_015978.1	TNNI3K	TNNI3 interacting kinase(TNNI3K)	0.00266304	0.011661	0.0707763	-0.0154872	0.632682	0.90848
BC007546.1	AMT	aminomethyltransferase(AMT)	0.00254342	0.0116767	0.0708252	0.0062961	0.83877	0.962669
BC001286.1	DCTD	dCMP deaminase(DCTD)	-0.00458315	0.0116947	0.0708881	-0.0878244	0.116783	0.558029
NM_013257.3	SGK3	serum/glucocorticoid regulated kinase family member 3(SGK3)	0.00216323	0.0118064	0.0715181	0.0052815	0.841198	0.963034
NM_024096.1	DCTPP1	dCTP pyrophosphatase 1(DCTPP1)	-0.00349468	0.0118288	0.0715986	0.0716269	0.0941522	0.532167
NM_017809.2	Nxf2	nuclear RNA export factor 2(NXF2)	-0.00564621	0.0118351	0.0715986	0.0950642	0.16851	0.621395
NM_173494.1	PIH1D3	PIH1 domain containing 3(PIH1D3)	-0.00297338	0.0118694	0.071759	0.0132856	0.714107	0.931966
NM_152671.2	PIKFYVE	phosphoinositide kinase, FYVE-type zinc finger containing(PIKFYVE)	-0.0038599	0.0118795	0.0717734	-0.00416902	0.929429	0.982894
NM_004032.2	DDO	D-aspartate oxidase(DDO)	0.00200557	0.0118941	0.0718147	-0.00468284	0.848202	0.965255
NM_007107.2	SSR3	signal sequence receptor subunit 3(SSR3)	0.00180555	0.0119075	0.0718484	-0.0230333	0.296573	0.736239
NM_013393.1	MRM2	mitochondrial rRNA methyltransferase 2(MRM2)	-0.004462	0.011933	0.0719559	0.0297498	0.585003	0.891383
NM_173793.2	c22orf39	chromosome 22 open reading frame 39(C22orf39)	-0.00167872	0.0119634	0.0720817	0.048397	0.0192685	0.291011
BC020692.1	DLEU1	deleted in lymphocytic leukemia 1(DLEU1)	0.00196684	0.0119718	0.0720817	-0.0141019	0.557254	0.880232
NM_021158.1	TRIB3	tribbles pseudokinase 3(TRIB3)	0.00223949	0.0119773	0.0720817	0.0303224	0.268423	0.712082
BC033292.1	IL20RB	interleukin 20 receptor subunit beta(IL20RB)	-0.00211104	0.0120178	0.0722785	-0.000898964	0.972191	0.994266
NM_152328.3	ADSSL1	adenylosuccinate synthase like 1(ADSSL1)	-0.0037904	0.0120301	0.0723056	0.154381	0.00105689	0.0432859
BC030665.1	SULT4A1	sulfotransferase family 4A member 1(SULT4A1)	0.00255399	0.0120589	0.0724317	0.00915032	0.769441	0.948373
NM_002395.2	ME1	malic enzyme 1(ME1)	-0.00216457	0.0121045	0.0726586	-0.0228293	0.388998	0.798883
NM_175614.2	NDUFA11	NADH:ubiquinone oxidoreductase subunit A11(NDUFA11)	-0.00240908	0.0121351	0.072702	0.103484	0.000575032	0.0272949
BC042482.1	KCTD7	potassium channel tetramerization domain containing 7(KCTD7)	-0.0024793	0.0121366	0.072702	0.0434878	0.152993	0.604975
BC001394.1	SERPINB6	serpin family B member 6(SERPINB6)	0.00341543	0.0121418	0.072702	-0.0095042	0.820078	0.959162
NM_199294.1	CENPS	centromere protein S(CENPS)	-0.00393544	0.0121455	0.072702	0.0961303	0.0472944	0.419095
NM_173464.1	L3MBTL4	l(3)mbt-like 4 (Drosophila)(L3MBTL4)	0.00223736	0.012151	0.072702	-0.0220867	0.420254	0.816342
NM_080918.1	dguok	deoxyguanosine kinase(DGUOK)	0.00244173	0.0121624	0.072723	-0.0450192	0.13332	0.581888
BC040152.1	DOLPP1	dolichyldiphosphatase 1(DOLPP1)	-0.00196978	0.0122262	0.0730575	-0.0135875	0.573438	0.887362
NM_198538.1	SBSN	suprabasin(SBSN)	0.00495891	0.0122363	0.0730705	-0.0134064	0.825308	0.960859
BC003549.1	ECHDC1	ethylmalonyl-CoA decarboxylase 1(ECHDC1)	-0.00326785	0.0122511	0.0731118	0.0540455	0.178268	0.630985
NM_198038.1	NUDT9	nudix hydrolase 9(NUDT9)	-0.00218245	0.0122662	0.0731543	0.0389767	0.146327	0.59931
BC004176.1	SSH3	slingshot protein phosphatase 3(SSH3)	-0.00384416	0.0122748	0.0731588	0.041691	0.376707	0.7903
NM_001008660.1	PICALM	phosphatidylinositol binding clathrin assembly protein(PICALM)	-0.00396987	0.0123452	0.0735309	0.0199803	0.681582	0.92449
NM_018553.1	NCBP3	nuclear cap binding subunit 3(NCBP3)	0.00350563	0.012382	0.0737029	-0.066843	0.121609	0.56535
BC029609.1	LOC554206	leucine carboxyl methyltransferase 1 pseudogene(LOC554206)	0.0025293	0.0124149	0.0738512	-0.0636304	0.0417687	0.399391
BC014928.1	MINA	MYC induced nuclear antigen(MINA)	0.00280587	0.0124726	0.0741464	-0.0432134	0.211008	0.662732
NM_033387.2	FAM78A	family with sequence similarity 78 member A(FAM78A)	-0.00278956	0.0125054	0.074294	0.0809129	0.0193043	0.291011
BC053578.1	GSTA1	glutathione S-transferase alpha 1(GSTA1)	-0.00521729	0.0125563	0.0745243	0.0137348	0.830444	0.962524
NM_182571.2	SSC5D	scavenger receptor cysteine rich family member with 5 domains(SSC5D)	-0.00282398	0.0125603	0.0745243	-0.0500454	0.150828	0.60279
NM_014876.1	JOSD1	Josephin domain containing 1(JOSD1)	0.00216294	0.01257	0.0745343	0.0106167	0.689808	0.925971
NM_006496.1	gnai3	G protein subunit alpha i3(GNAI3)	0.00213744	0.0125894	0.0745811	-0.0153855	0.55856	0.880435
NM_206834.1	C6orf201	chromosome 6 open reading frame 201(C6orf201)	0.00244813	0.012594	0.0745811	-0.0190098	0.528062	0.86898
BC007028.1	CELA3A	chymotrypsin like elastase family member 3A(CELA3A)	-0.00302406	0.0127493	0.0754527	0.0189184	0.611766	0.900239
BC001088.1	CDC20	cell division cycle 20(CDC20)	0.00297867	0.0127714	0.0755305	-0.0137386	0.708268	0.930259
NM_001106.2	ACVR2B	activin A receptor type 2B(ACVR2B)	-0.00744774	0.0127788	0.0755305	-0.0899503	0.327873	0.758318
BC029267.1	MUC20	mucin 20, cell surface associated(MUC20)	-0.00311387	0.0128413	0.0758515	0.0234771	0.541242	0.875185
BC010395.1	ATP6AP2	ATPase H+ transporting accessory protein 2(ATP6AP2)	-0.0030279	0.012887	0.0760576	0.0872866	0.0205847	0.299579
BC036096.2	ZNF18	zinc finger protein 18(ZNF18)	0.0029714	0.0128926	0.0760576	0.0203373	0.579345	0.889291
NM_001651.1	AQP5	aquaporin 5(AQP5)	-0.00350653	0.0129822	0.0765371	0.0100793	0.816018	0.957904
NM_001638.1	APOF	apolipoprotein F(APOF)	-0.00303612	0.0130389	0.076795	0.0511931	0.173852	0.627359
BC022532.1	PRNP	prion protein(PRNP)	0.00218148	0.0130503	0.076795	-0.0446027	0.0996623	0.540098
BC063451.1	TCP10	t-complex 10(TCP10)	-0.0036809	0.0130606	0.076795	-0.0423994	0.352208	0.774064
NM_053030.2	MYLK	myosin light chain kinase(MYLK)	-0.00405824	0.0130666	0.076795	-0.104238	0.0391361	0.388674
NM_000889.1	ITGB7	integrin subunit beta 7(ITGB7)	0.0024691	0.0130674	0.076795	0.0208522	0.494936	0.852203
BC063681.1	MAGEA2	MAGE family member A2(MAGEA2)	0.00178017	0.0131369	0.0771543	-0.0422782	0.0564263	0.446014
NM_005736.2	ACTR1A	ARP1 actin-related protein 1 homolog A, centractin alpha(ACTR1A)	0.00156278	0.0131823	0.0773719	-0.0136452	0.481021	0.844556
BC014299.2	c14orf93	chromosome 14 open reading frame 93(C14orf93)	-0.0040538	0.0131975	0.0774042	-0.047167	0.348109	0.770836
NM_152777.2	LINC00521	long intergenic non-protein coding RNA 521(LINC00521)	-0.00232303	0.0132045	0.0774042	-0.0308457	0.284529	0.72686
NM_144664.3	FAM76B	family with sequence similarity 76 member B(FAM76B)	0.00373977	0.0132275	0.0774899	-0.0739017	0.112135	0.554737
NM_016281.2	TAOK3	TAO kinase 3(TAOK3)	-0.00235769	0.0132587	0.0775533	0.0216252	0.459576	0.837778
NM_006912.3	RIT1	Ras like without CAAX 1(RIT1)	0.00323085	0.0132659	0.0775533	-0.081525	0.043125	0.405244
NM_138433.2	KLHDC7B	kelch domain containing 7B(KLHDC7B)	0.00174725	0.0132747	0.0775533	-0.00711456	0.74254	0.93879
NM_018124.2	RFWD3	ring finger and WD repeat domain 3(RFWD3)	0.00179359	0.0132793	0.0775533	-0.0264632	0.234966	0.684965
NM_201403.1	MOB3C	MOB kinase activator 3C(MOB3C)	0.00580333	0.0132803	0.0775533	-0.285235	0.000109669	0.00667483
BC066922.1	PPP1R2P3	protein phosphatase 1 regulatory inhibitor subunit 2 pseudogene 3(PPP1R2P3)	-0.00415931	0.0132937	0.0775828	0.115003	0.0269304	0.334139
NM_174938.3	FRMD3	FERM domain containing 3(FRMD3)	0.00227119	0.0133054	0.0776021	-0.0134634	0.632673	0.90848
NM_007006.1	NUDT21	nudix hydrolase 21(NUDT21)	0.00246756	0.0133217	0.0776483	-0.00234315	0.938958	0.985898
NM_198460.1	gbp6	guanylate binding protein family member 6(GBP6)	-0.0027571	0.0133485	0.0777557	-0.0100433	0.769033	0.948373
NM_002443.2	MSMB	microseminoprotein beta(MSMB)	-0.00206808	0.0133609	0.0777791	0.019385	0.450314	0.831847
NM_003503.2	CDC7	cell division cycle 7(CDC7)	0.00229505	0.0134174	0.0780585	-0.0363591	0.203065	0.654217
NM_004281.2	BAG3	BCL2 associated athanogene 3(BAG3)	-0.00429713	0.0134398	0.0781401	0.0481107	0.367837	0.785481
NM_014508.2	APOBEC3C	apolipoprotein B mRNA editing enzyme catalytic subunit 3C(APOBEC3C)	0.0031139	0.0134849	0.0783531	0.00946478	0.806719	0.956562
NM_031939.2	MRO	maestro(MRO)	0.00177873	0.0135782	0.0788458	-0.0108878	0.622679	0.905734
BC002618.1	STK16	serine/threonine kinase 16(STK16)	0.00294572	0.0136142	0.0790049	-0.0131608	0.719537	0.933693
BC050614.1	MRM3	mitochondrial rRNA methyltransferase 3(MRM3)	0.00161216	0.0136269	0.0790231	-0.0515139	0.0110537	0.221937
BC024038.1	TUBB4B	tubulin beta 4B class IVb(TUBB4B)	-0.00272964	0.0136344	0.0790231	-0.0140577	0.679027	0.923502
NM_001225.2	CASP4	caspase 4(CASP4)	-0.00247421	0.0136653	0.079153	0.038135	0.216751	0.665092
BC047918.1	arhgap24	Rho GTPase activating protein 24(ARHGAP24)	-0.00289398	0.0136832	0.0792069	0.0705374	0.0516936	0.437335
NM_014184.1	CNIH4	cornichon family AMPA receptor auxiliary protein 4(CNIH4)	0.00154646	0.0136972	0.079209	-0.0370797	0.0556068	0.442387
BC007766.1	TMC6	transmembrane channel like 6(TMC6)	-0.00139774	0.0137007	0.079209	0.0115121	0.508619	0.857602
BC013991.2	plekhb2	pleckstrin homology domain containing B2(PLEKHB2)	0.00143713	0.0137303	0.0793304	-0.0160218	0.371381	0.787799
NM_020133.1	AGPAT4	1-acylglycerol-3-phosphate O-acyltransferase 4(AGPAT4)	-0.00929526	0.0137935	0.0796458	-0.135691	0.242575	0.688824
NM_005362.2	MAGEA3	MAGE family member A3(MAGEA3)	0.00513903	0.0138318	0.0798171	0.0697747	0.277139	0.719054
BC013990.1	WDR33	WD repeat domain 33(WDR33)	0.00446501	0.0138677	0.0799749	0.0212599	0.702741	0.929356
NM_138559.1	BCL11A	B-cell CLL/lymphoma 11A(BCL11A)	-0.00373267	0.013939	0.0803359	-0.0143479	0.75818	0.945784
NM_173621.1	LINC00324	long intergenic non-protein coding RNA 324(LINC00324)	0.00348519	0.0139573	0.0803913	0.027499	0.5277	0.86898
PM_3503	NA	NA	-0.00345104	0.0139721	0.0804224	-0.0252994	0.557395	0.880232
NM_016176.2	SDF4	stromal cell derived factor 4(SDF4)	0.00191273	0.0139801	0.0804224	0.015148	0.526269	0.868762
NM_144969.1	ZDHHC15	zinc finger DHHC-type containing 15(ZDHHC15)	0.00194577	0.0140038	0.0805089	-0.0203119	0.403889	0.806384
NM_016371.1	HSD17B7	hydroxysteroid 17-beta dehydrogenase 7(HSD17B7)	0.00251809	0.0140203	0.0805481	-0.0176001	0.576072	0.888379
NM_001009957.1	ZNF655	zinc finger protein 655(ZNF655)	-0.00270009	0.014028	0.0805481	-0.00517575	0.87808	0.973355
BC009189.1	NDUFA13	NADH:ubiquinone oxidoreductase subunit A13(NDUFA13)	-0.00169049	0.0140756	0.0807326	0.0241391	0.254386	0.699823
NM_014747.2	RIMS3	regulating synaptic membrane exocytosis 3(RIMS3)	0.00247232	0.0140776	0.0807326	-0.0387667	0.210933	0.662732
NM_153207.2	AEBP2	AE binding protein 2(AEBP2)	0.00202514	0.0141253	0.080956	-0.0240425	0.343264	0.767712
NM_030570.2	upk3b	uroplakin 3B(UPK3B)	-0.0023879	0.0141439	0.0810126	0.0801585	0.00799805	0.186473
BC028244.1	E2F8	E2F transcription factor 8(E2F8)	-0.0036979	0.0141695	0.081058	-0.0159124	0.730999	0.935694
BC033230.1	ZNF808	zinc finger protein 808(ZNF808)	0.00354801	0.01417	0.081058	-0.0944969	0.0346291	0.369697
NM_014678.3	PPP6R2	protein phosphatase 6 regulatory subunit 2(PPP6R2)	-0.00364333	0.014195	0.081058	0.0137811	0.762545	0.947434
NM_004116.2	FKBP1B	FK506 binding protein 1B(FKBP1B)	-0.00251002	0.0141951	0.081058	0.0157275	0.616815	0.903037
BC019268.1	PRMT1	protein arginine methyltransferase 1(PRMT1)	-0.00251245	0.0141957	0.081058	0.0483683	0.125517	0.569223
NM_005174.2	ATP5C1	ATP synthase, H+ transporting, mitochondrial F1 complex, gamma polypeptide 1(ATP5C1)	0.00180903	0.0142219	0.0811578	-0.0191789	0.397705	0.80367
NM_024295.1	DERL1	derlin 1(DERL1)	0.00213581	0.0142438	0.0812123	-0.0405634	0.130845	0.578368
NM_014049.3	ACAD9	acyl-CoA dehydrogenase family member 9(ACAD9)	0.00220582	0.0142538	0.0812123	0.024885	0.368379	0.785481
NM_152721.2	DOK6	docking protein 6(DOK6)	0.00237165	0.0142578	0.0812123	-0.067998	0.0232324	0.315669
BC012542.1	GINS1	GINS complex subunit 1(GINS1)	-0.001987	0.0142707	0.081236	0.00505109	0.839206	0.962669
NM_173547.2	TRIM65	tripartite motif containing 65(TRIM65)	-0.00475293	0.0142986	0.0813448	0.0114222	0.847924	0.965255
BC060042.1	RPL23AP64	ribosomal protein L23a pseudogene 64(RPL23AP64)	-0.00147384	0.0143667	0.0816818	0.0378065	0.042185	0.400476
NM_021029.3	RPL36A	ribosomal protein L36a(RPL36A)	0.00203861	0.0144287	0.081934	-0.0095565	0.708776	0.930558
NM_012325.1	MAPRE1	microtubule associated protein RP/EB family member 1(MAPRE1)	0.00356772	0.0144287	0.081934	-0.00330895	0.94108	0.986817
BC001428.1	plekhb2	pleckstrin homology domain containing B2(PLEKHB2)	0.0020969	0.0144557	0.0819585	-0.0438417	0.097275	0.537184
BC034468.1	CMTR2	cap methyltransferase 2(CMTR2)	0.0017831	0.0144575	0.0819585	-0.00216767	0.922845	0.981623
BC015743.1	MANBA	mannosidase beta(MANBA)	0.0021474	0.014465	0.0819585	0.00417728	0.876851	0.973091
NM_006251.4	prkaa1	protein kinase AMP-activated catalytic subunit alpha 1(PRKAA1)	0.00220063	0.0144685	0.0819585	0.0263968	0.34003	0.766517
BC021739.1	CCDC148-AS1	CCDC148 antisense RNA 1(CCDC148-AS1)	-0.00355273	0.0144779	0.0819619	0.0422188	0.344577	0.767861
NM_003935.3	TOP3B	topoisomerase (DNA) III beta(TOP3B)	0.00296301	0.0145153	0.082123	-0.0803915	0.0320382	0.355493
BC022199.2	TPGS2	tubulin polyglutamylase complex subunit 2(TPGS2)	-0.00200351	0.0145283	0.0821466	0.0487399	0.054241	0.440399
BC014484.1	TOR1A	torsin family 1 member A(TOR1A)	-0.00220211	0.0145664	0.0823118	0.0170437	0.538197	0.87356
NM_014470.2	RND1	Rho family GTPase 1(RND1)	0.0015793	0.0145904	0.0823973	-0.0204319	0.304183	0.743926
BC004346.1	thap7	THAP domain containing 7(THAP7)	0.00323391	0.0146153	0.0824872	0.0203668	0.616563	0.902992
BC094726.1	OCRL	OCRL, inositol polyphosphate-5-phosphatase(OCRL)	0.0032245	0.014649	0.0826271	0.0149915	0.711689	0.931966
NM_000496.1	CRYBB2	crystallin beta B2(CRYBB2)	-0.00191251	0.0146804	0.0827541	0.0511876	0.0347035	0.370064
NM_013240.2	N6AMT1	N-6 adenine-specific DNA methyltransferase 1 (putative)(N6AMT1)	-0.00452874	0.0147322	0.0829954	0.0253794	0.656271	0.915654
BC025392.1	CFAP52	cilia and flagella associated protein 52(CFAP52)	-0.00537457	0.0147543	0.0830693	0.112243	0.098678	0.539635
NM_203370.1	FAM212A	family with sequence similarity 212 member A(FAM212A)	-0.00302295	0.0148195	0.0833313	0.0123487	0.7458	0.939653
BC000522.1	SERPINF1	serpin family F member 1(SERPINF1)	0.00241547	0.0148342	0.0833313	-0.059006	0.0540035	0.440399
BC035217.1	ALOX15B	arachidonate 15-lipoxygenase, type B(ALOX15B)	0.00399779	0.0148362	0.0833313	-0.0441105	0.38183	0.795432
BC021973.2	CBR4	carbonyl reductase 4(CBR4)	-0.00310226	0.0148369	0.0833313	-0.00968153	0.804414	0.95599
NM_203305.1	FAM102A	family with sequence similarity 102 member A(FAM102A)	-0.00404568	0.0149522	0.0839206	0.0395548	0.438798	0.825475
NM_004853.1	STX8	syntaxin 8(STX8)	0.00317539	0.0149599	0.0839206	-0.0661874	0.100028	0.540254
BC020962.1	SULF2	sulfatase 2(SULF2)	0.00173067	0.0149904	0.0840404	-0.00266682	0.902826	0.978526
NM_002201.3	ISG20	interferon stimulated exonuclease gene 20(ISG20)	0.00192329	0.0150537	0.0843013	-0.0338499	0.164765	0.618255
BC012602.1	SLAMF1	signaling lymphocytic activation molecule family member 1(SLAMF1)	-0.0022921	0.0150551	0.0843013	0.033244	0.251807	0.696362
NM_006699.3	MAN1A2	mannosidase alpha class 1A member 2(MAN1A2)	0.00122898	0.0151077	0.0845447	-0.0183669	0.237982	0.685803
NM_002930.1	RIT2	Ras like without CAAX 2(RIT2)	0.00359125	0.0151412	0.084681	-0.0966678	0.034523	0.369562
BC058932.1	INPP5B	inositol polyphosphate-5-phosphatase B(INPP5B)	-0.00229271	0.0151566	0.0847058	0.00657704	0.8205	0.959162
BC007072.1	ANKRD36BP1	ankyrin repeat domain 36B pseudogene 1(ANKRD36BP1)	0.00358473	0.0151664	0.0847058	0.0703008	0.122335	0.566016
BC067446.1	DAB1	DAB1, reelin adaptor protein(DAB1)	-0.00307441	0.0151731	0.0847058	0.10277	0.00894779	0.198611
XM_373573.2	NA	NA	0.00376614	0.0151942	0.0847724	0.0393992	0.408642	0.810218
BC005914.1	SP2	Sp2 transcription factor(SP2)	-0.0029593	0.0152566	0.0850694	0.0969721	0.0104215	0.213883
BC001108.1	PIH1D1	PIH1 domain containing 1(PIH1D1)	0.00245001	0.0152847	0.0850949	-0.0360215	0.246475	0.692365
BC008730.2	HK1	hexokinase 1(HK1)	0.00391932	0.015285	0.0850949	-0.103718	0.0379141	0.381864
NM_001997.2	FAU	FAU, ubiquitin like and ribosomal protein S30 fusion(FAU)	0.00230193	0.0152888	0.0850949	-0.0168852	0.562488	0.883038
BC035026.2	FAM47B	family with sequence similarity 47 member B(FAM47B)	-0.00304291	0.0153528	0.0853999	-0.00811158	0.833326	0.962524
BC042970.1	COTL1	coactosin like F-actin binding protein 1(COTL1)	0.00175779	0.0153929	0.0855718	-0.0265784	0.233868	0.683547
NM_139209.1	GRK7	G protein-coupled receptor kinase 7(GRK7)	-0.00452732	0.0154114	0.0856232	-0.0122435	0.831044	0.962524
NM_002875.2	RAD51	RAD51 recombinase(RAD51)	-0.00491713	0.0154278	0.0856308	0.00134199	0.982823	0.997118
BC045783.1	KIAA1109	KIAA1109(KIAA1109)	0.00208741	0.0154313	0.0856308	0.00966554	0.714967	0.932212
BC098161.1	GHRH	growth hormone releasing hormone(GHRH)	0.00183618	0.0154478	0.0856709	-0.0177459	0.446328	0.830064
BC020711.1	PSG11	pregnancy specific beta-1-glycoprotein 11(PSG11)	-0.00189356	0.015459	0.0856819	0.0223088	0.353502	0.774184
NM_005032.2	PLS3	plastin 3(PLS3)	-0.0028732	0.0154823	0.0857593	0.0258937	0.477712	0.844343
NM_004944.1	DNASE1L3	deoxyribonuclease 1 like 3(DNASE1L3)	0.00142897	0.0154983	0.0857967	0.000170073	0.992514	0.997118
NM_000200.1	HTN3	histatin 3(HTN3)	-0.00249097	0.0155524	0.0860147	0.0322155	0.309023	0.747796
BC048969.1	TSPYL1	TSPY like 1(TSPYL1)	0.00174121	0.0155563	0.0860147	0.00231599	0.916538	0.980635
NM_016653.1	ZAK	sterile alpha motif and leucine zipper containing kinase AZK(ZAK)	0.00172556	0.0156282	0.0863608	-0.0375041	0.0885594	0.520854
BC009423.1	NA	NA	0.00123562	0.0156552	0.0864586	-0.000883519	0.955117	0.991539
NM_002129.2	HMGB2	high mobility group box 2(HMGB2)	0.00258347	0.0156911	0.0865283	0.000449474	0.989078	0.997118
NM_212535	PRKCB	protein kinase C beta(PRKCB)	0.00783159	0.0157116	0.0865283	-0.0178745	0.857513	0.966776
NM_012463.2	ATP6V0A2	ATPase H+ transporting V0 subunit a2(ATP6V0A2)	0.00301744	0.0157166	0.0865283	-0.0377265	0.326113	0.75768
NM_182513.1	SPC24	SPC24, NDC80 kinetochore complex component(SPC24)	-0.00168344	0.0157197	0.0865283	0.00929653	0.664095	0.919528
NM_030981.1	RAB1B	RAB1B, member RAS oncogene family(RAB1B)	-0.00436587	0.0157226	0.0865283	-0.00228861	0.967109	0.993297
NM_005232.1	EPHA1	EPH receptor A1(EPHA1)	-0.00372876	0.0157239	0.0865283	-0.0195718	0.679784	0.923502
BC002606.1	PDZD4	PDZ domain containing 4(PDZD4)	0.00191138	0.0157533	0.0866383	-0.0121875	0.616227	0.902831
NM_012451.2	SYNGR4	synaptogyrin 4(SYNGR4)	0.00273798	0.0157702	0.0866585	0.0405343	0.245481	0.691261
BC009820.2	C11orf63	chromosome 11 open reading frame 63(C11orf63)	-0.0036557	0.0157757	0.0866585	0.0325503	0.484263	0.845695
BC013878.2	THOP1	thimet oligopeptidase 1(THOP1)	0.00493	0.0157953	0.086715	0.0442926	0.480419	0.844556
NM_012244.2	SLC7A8	solute carrier family 7 member 8(SLC7A8)	-0.00287687	0.0158492	0.0869287	-0.0310318	0.397309	0.80367
NM_022740.2	HIPK2	homeodomain interacting protein kinase 2(HIPK2)	-0.00445394	0.015853	0.0869287	0.0186366	0.742411	0.93879
NM_015000.1	STK38L	serine/threonine kinase 38 like(STK38L)	0.00183721	0.015882	0.0869546	0.0226062	0.334594	0.762331
NM_014326.2	DAPK2	death associated protein kinase 2(DAPK2)	0.00221624	0.0158859	0.0869546	-0.0187044	0.507755	0.856999
NM_002315.1	LMO1	LIM domain only 1(LMO1)	-0.00204347	0.0158879	0.0869546	0.0422263	0.106128	0.54543
NM_033118.2	MYLK2	myosin light chain kinase 2(MYLK2)	0.00522068	0.0158953	0.0869546	-0.00728516	0.912743	0.979774
NM_005151.2	USP14	ubiquitin specific peptidase 14(USP14)	-0.00408244	0.0159152	0.0870118	0.00380434	0.941676	0.986883
BC031564.1	SMCO4	single-pass membrane protein with coiled-coil domains 4(SMCO4)	0.00159086	0.0159429	0.0871119	-0.0338823	0.0960927	0.53625
BC033792.1	TPD52L3	tumor protein D52 like 3(TPD52L3)	0.00132993	0.0159764	0.0872007	-0.0408355	0.0169996	0.272904
NM_138379.1	timd4	T-cell immunoglobulin and mucin domain containing 4(TIMD4)	-0.00138687	0.015978	0.0872007	-0.00345699	0.844943	0.96422
BC058833.1	Spag11a	sperm associated antigen 11A(SPAG11A)	-0.00218078	0.0160189	0.0873055	-0.0143061	0.607033	0.898138
BC009797.1	GATA1	GATA binding protein 1(GATA1)	0.00162129	0.0160295	0.0873055	-0.0432681	0.0376986	0.381825
NM_153757.1	NAP1L5	nucleosome assembly protein 1 like 5(NAP1L5)	-0.00350155	0.0160341	0.0873055	-0.0115161	0.796489	0.953973
BC034435.1	NA	NA	0.00196782	0.0160429	0.0873055	0.00208512	0.93378	0.983914
NM_004922.2	SEC24C	SEC24 homolog C, COPII coat complex component(SEC24C)	0.00309513	0.0160623	0.0873055	-0.0475341	0.229672	0.681043
BC064545.1	ENDOV	endonuclease V(ENDOV)	-0.0027632	0.0160662	0.0873055	0.0877834	0.0136745	0.24592
NM_003583.2	DYRK2	dual specificity tyrosine phosphorylation regulated kinase 2(DYRK2)	0.00259064	0.0160702	0.0873055	-0.00206377	0.950203	0.98971
BC011957.1	btg3	BTG anti-proliferation factor 3(BTG3)	0.00121887	0.0160727	0.0873055	-0.0164335	0.291419	0.732891
NM_203422.1	LRRN4CL	LRRN4 C-terminal like(LRRN4CL)	-0.00305222	0.016116	0.0874897	0.0645186	0.0991482	0.540098
NM_019613.2	WDR45B	WD repeat domain 45B(WDR45B)	0.00160834	0.0161719	0.0877414	-0.0245191	0.233582	0.683547
NM_002694.2	POLR2C	RNA polymerase II subunit C(POLR2C)	0.00160203	0.016219	0.0879453	-0.00639261	0.754791	0.944496
NM_002427.2	MMP13	matrix metallopeptidase 13(MMP13)	-0.00154635	0.0162325	0.087967	-0.0337029	0.0895305	0.522177
NM_203290.1	POLR1C	RNA polymerase I subunit C(POLR1C)	-0.0053955	0.0162684	0.0881102	-0.0520988	0.450344	0.831847
BC067219.1	STATH	statherin(STATH)	0.00243449	0.0162843	0.0881448	-0.0135931	0.662336	0.918439
BC005043.1	LOC254896	uncharacterized LOC254896(LOC254896)	0.0028051	0.0164286	0.0888737	-0.0193454	0.590195	0.893452
BC022363.1	VPS37A	VPS37A, ESCRT-I subunit(VPS37A)	-0.00329383	0.0165082	0.0892293	0.063332	0.134773	0.584566
BC000284.1	GGA2	golgi associated, gamma adaptin ear containing, ARF binding protein 2(GGA2)	-0.00372337	0.0165136	0.0892293	-0.0313822	0.51086	0.858191
NM_016940.1	RWDD2B	RWD domain containing 2B(RWDD2B)	0.00260091	0.0165286	0.0892582	-0.0765134	0.0228105	0.313601
BC010432.2	NA	NA	-0.00600542	0.0166134	0.089664	0.0192677	0.802431	0.95528
NM_022720.5	DGCR8	DGCR8, microprocessor complex subunit(DGCR8)	0.00215447	0.0166391	0.0897111	-0.0215307	0.436305	0.824796
BC002794.1	TNFRSF14	TNF receptor superfamily member 14(TNFRSF14)	-0.00140596	0.0166429	0.0897111	0.0225353	0.212565	0.662732
NM_153450.1	MED19	mediator complex subunit 19(MED19)	-0.00304206	0.0166512	0.0897111	0.00625162	0.872712	0.97205
NM_021014.2	SSX3	SSX family member 3(SSX3)	-0.00201804	0.0166709	0.0897649	0.0174887	0.499662	0.852836
NM_022135.2	POPDC2	popeye domain containing 2(POPDC2)	-0.00236102	0.0167	0.0898566	0.0142523	0.63818	0.90942
BC025765.1	RTKN2	rhotekin 2(RTKN2)	0.00158858	0.0167073	0.0898566	-0.0195442	0.338448	0.764953
BC033886.2	GMCL1P1	germ cell-less, spermatogenesis associated 1 pseudogene 1(GMCL1P1)	0.00181978	0.0167356	0.0899286	0.000228342	0.992201	0.997118
BC005871.2	FAM213A	family with sequence similarity 213 member A(FAM213A)	0.00351845	0.0167481	0.0899286	-0.0036653	0.935328	0.984229
NM_017952.4	PTCD3	pentatricopeptide repeat domain 3(PTCD3)	-0.00218677	0.0167499	0.0899286	0.0296447	0.291879	0.732891
BC026100.2	TTTY8B	testis-specific transcript, Y-linked 8B (non-protein coding)(TTTY8B)	-0.00349157	0.016848	0.090403	0.0343803	0.44395	0.829468
BC006986.1	RBM41	RNA binding motif protein 41(RBM41)	-0.00237292	0.0168828	0.090498	-0.011554	0.704905	0.929984
NM_016466.4	ankrd39	ankyrin repeat domain 39(ANKRD39)	0.00246924	0.0168853	0.090498	-0.0542267	0.0890763	0.521829
NM_005901.2	SMAD2	SMAD family member 2(SMAD2)	0.00308614	0.0169308	0.0906893	-0.0478115	0.229427	0.68085
NM_002447.1	MST1R	macrophage stimulating 1 receptor(MST1R)	-0.00192507	0.0169747	0.0907975	0.0183025	0.460304	0.837778
BC050522.1	DDX11	DEAD/H-box helicase 11(DDX11)	0.00282413	0.0169774	0.0907975	-0.0202795	0.576939	0.888799
BC008392.1	UCP3	uncoupling protein 3(UCP3)	-0.00198929	0.0169804	0.0907975	-0.0173262	0.498748	0.852836
NM_139010.1	HFE	hemochromatosis(HFE)	-0.00192218	0.0170042	0.0908575	-0.0173954	0.482255	0.844618
BC001105.1	DBNDD2	dysbindin domain containing 2(DBNDD2)	0.00300353	0.0170189	0.0908575	-0.0155681	0.687225	0.925758
BC004518.1	syt17	synaptotagmin 17(SYT17)	-0.00223404	0.0170211	0.0908575	-0.00391494	0.891701	0.976625
NM_014685.1	HERPUD1	homocysteine inducible ER protein with ubiquitin like domain 1(HERPUD1)	0.0026166	0.0170737	0.0910685	0.0443704	0.189136	0.640012
BC011857.1	ighm	immunoglobulin heavy constant mu(IGHM)	0.00143566	0.0170803	0.0910685	-0.0419302	0.0245062	0.323696
NM_002011	fgfr4	fibroblast growth factor receptor 4(FGFR4)	-0.00402842	0.0171426	0.0912974	-0.0217467	0.675331	0.921362
NM_004221.2	IL32	interleukin 32(IL32)	-0.00271105	0.0171429	0.0912974	-0.00372396	0.915103	0.979892
NM_138801.1	GALM	galactose mutarotase(GALM)	-0.00174935	0.0172172	0.0916405	0.027298	0.227302	0.677969
NM_001012337.1	ROPN1B	rhophilin associated tail protein 1B(ROPN1B)	0.00412206	0.0172305	0.0916586	-0.098969	0.0641169	0.471005
NM_006156.1	NEDD8	neural precursor cell expressed, developmentally down-regulated 8(NEDD8)	0.00220105	0.0172941	0.09191	0.000255465	0.992823	0.997118
BC034784.1	ZMYND11	zinc finger MYND-type containing 11(ZMYND11)	0.00295975	0.0172977	0.09191	-0.0238864	0.531937	0.869861
BC000337.2	G6PD	glucose-6-phosphate dehydrogenase(G6PD)	-0.00274416	0.0173565	0.0921698	-0.00599748	0.865576	0.969521
NM_031991.1	PTBP1	polypyrimidine tract binding protein 1(PTBP1)	0.00280633	0.017413	0.0923614	0.0139542	0.70034	0.928121
NM_021210.2	TRAPPC1	trafficking protein particle complex 1(TRAPPC1)	0.00177351	0.0174208	0.0923614	-0.0450965	0.0504614	0.431326
NM_006871.1	ripk3	receptor interacting serine/threonine kinase 3(RIPK3)	-0.00263988	0.0174225	0.0923614	0.00725984	0.831427	0.962524
NM_006169.1	NNMT	nicotinamide N-methyltransferase(NNMT)	0.0051782	0.0174378	0.0923895	0.0535175	0.424227	0.817539
BC018625.1	MTAP	methylthioadenosine phosphorylase(MTAP)	-0.00228196	0.0175094	0.0927155	0.0707677	0.0174785	0.278452
NM_012092.1	ICOS	inducible T-cell costimulator(ICOS)	0.00153408	0.017553	0.0928937	-0.0208049	0.295231	0.734489
BC010176.1	HAUS8	HAUS augmin like complex subunit 8(HAUS8)	-0.00324925	0.0175907	0.0930399	0.0688182	0.103122	0.544796
BC007709.1	SSH3	slingshot protein phosphatase 3(SSH3)	-0.00479667	0.01762	0.0930551	0.0544591	0.38091	0.795152
BC063390.1	DRICH1	aspartate rich 1(DRICH1)	-0.00377525	0.0176203	0.0930551	0.0529257	0.279598	0.721685
BC020946.1	TUBB	tubulin beta class I(TUBB)	-0.00195939	0.0176238	0.0930551	-0.0239224	0.346176	0.769691
NM_138422.1	ADAT3	adenosine deaminase, tRNA specific 3(ADAT3)	0.0024086	0.0176648	0.0932185	0.0252058	0.419395	0.815872
BC002706.1	ERBB3	erb-b2 receptor tyrosine kinase 3(ERBB3)	-0.00191633	0.0176994	0.0933478	-0.00849322	0.732223	0.935694
BC016647.1	CCDC69	coiled-coil domain containing 69(CCDC69)	0.00180872	0.0177456	0.0934965	0.0200314	0.39321	0.801101
XM_379668.2	NA	NA	-0.00246461	0.0177478	0.0934965	0.00949895	0.766131	0.948373
BC052805.1	DMTN	dematin actin binding protein(DMTN)	-0.00347561	0.0177686	0.093553	0.00885816	0.844086	0.963919
BC005373.1	MRPS18B	mitochondrial ribosomal protein S18B(MRPS18B)	0.00226902	0.017815	0.0937437	-0.0874146	0.00339151	0.108248
NM_180976.1	PPP2R5D	protein phosphatase 2 regulatory subunit B'delta(PPP2R5D)	0.00369894	0.017845	0.0938484	0.107508	0.0262051	0.331305
NM_002169.1	IFNA5	interferon alpha 5(IFNA5)	-0.00258233	0.0179109	0.0941343	-0.0175176	0.601252	0.896509
NM_005168.3	RND3	Rho family GTPase 3(RND3)	-0.00976425	0.0179226	0.0941343	-0.200674	0.114717	0.556934
NM_005012.1	ROR1	receptor tyrosine kinase like orphan receptor 1(ROR1)	0.00357475	0.0179308	0.0941343	0.0220725	0.634337	0.909311
NM_174923.1	CCDC107	coiled-coil domain containing 107(CCDC107)	0.00155475	0.0179401	0.0941343	-0.0263791	0.192341	0.643176
NM_181270.1	Cmtm1	CKLF like MARVEL transmembrane domain containing 1(CMTM1)	0.00173442	0.0179517	0.0941343	-0.00443266	0.843912	0.963919
BC006182.1	CALM3	calmodulin 3(CALM3)	-0.0037993	0.0179643	0.0941343	-0.0707636	0.152716	0.604975
NM_000114.2	EDN3	endothelin 3(EDN3)	-0.00274423	0.01798	0.0941343	-0.0393055	0.270881	0.712295
BC032708.1	TBL1X	transducin beta like 1X-linked(TBL1X)	0.00464506	0.0179807	0.0941343	-0.0448769	0.457191	0.836232
BC001017.1	PDLIM3	PDZ and LIM domain 3(PDLIM3)	-0.00331419	0.0180297	0.0943376	0.0795859	0.0659798	0.473805
NM_031845.1	MAP2	microtubule associated protein 2(MAP2)	-0.00559557	0.0180721	0.0945057	-0.0625821	0.389941	0.799075
BC021670.1	FTL	ferritin light chain(FTL)	-0.00238192	0.0181034	0.0946158	0.0495581	0.110904	0.554737
NM_182554.1	c10orf53	chromosome 10 open reading frame 53(C10orf53)	-0.00186718	0.0181258	0.0946687	0.00239936	0.921257	0.981623
NM_014050.1	MRPL42	mitochondrial ribosomal protein L42(MRPL42)	-0.00228702	0.0181435	0.0946687	0.0445975	0.135087	0.585103
BC022957.1	ERCC6L2	ERCC excision repair 6 like 2(ERCC6L2)	0.00165415	0.0181442	0.0946687	-0.0369547	0.0872607	0.51949
NM_199191.1	BRE	brain and reproductive organ-expressed (TNFRSF1A modulator)(BRE)	0.00254468	0.01817	0.0947502	0.00999604	0.762636	0.947434
NM_006739.1	MCM5	minichromosome maintenance complex component 5(MCM5)	0.00150407	0.0181876	0.0947884	-0.0209432	0.285268	0.727996
BC010117.1	NA	NA	-0.00318671	0.0182152	0.0948792	0.121678	0.00379747	0.116212
NM_006870.2	DSTN	destrin, actin depolymerizing factor(DSTN)	-0.00274068	0.0183027	0.0952361	0.0386284	0.279932	0.722119
NM_138285.3	NUP35	nucleoporin 35(NUP35)	-0.00297939	0.0183119	0.0952361	0.196936	1.06838e-06	0.000302369
BC047411.1	TTLL2	tubulin tyrosine ligase like 2(TTLL2)	0.00227225	0.0183202	0.0952361	-0.0378226	0.202355	0.653297
NM_002738	PRKCB	protein kinase C beta(PRKCB)	-0.0042298	0.0183249	0.0952361	-0.0295824	0.591395	0.893939
BC034497.2	FAM124A	family with sequence similarity 124 member A(FAM124A)	0.00168578	0.0183695	0.0954102	-0.0496933	0.0248307	0.324334
NM_033377.1	CGB1	chorionic gonadotropin beta subunit 1(CGB1)	0.00447248	0.018379	0.0954102	-0.0746202	0.201539	0.652834
NM_001004285.1	DFFB	DNA fragmentation factor subunit beta(DFFB)	0.0016872	0.0183977	0.0954533	-0.0517489	0.0196616	0.294003
NM_006232.2	POLR2H	RNA polymerase II subunit H(POLR2H)	-0.00203608	0.0184567	0.0956997	0.0668872	0.0126309	0.238086
NM_152571.2	C9orf163	chromosome 9 open reading frame 163(C9orf163)	0.00208348	0.0184687	0.0956997	-0.0408961	0.133648	0.581888
NM_001728.1	BSG	basigin (Ok blood group)(BSG)	-0.00195279	0.0184762	0.0956997	0.0497663	0.0520994	0.439191
NM_033259.1	CAMK2N2	calcium/calmodulin dependent protein kinase II inhibitor 2(CAMK2N2)	-0.00337514	0.0184883	0.0957088	0.0263135	0.550181	0.87731
NM_177554.1	ACP1	acid phosphatase 1, soluble(ACP1)	-0.00190461	0.0184998	0.0957152	0.0098041	0.693145	0.927446
BC039318.1	BIRC8	baculoviral IAP repeat containing 8(BIRC8)	0.00115123	0.01852	0.0957662	-0.000793819	0.957842	0.992419
BC101461.1	NXPH2	neurexophilin 2(NXPH2)	0.00255954	0.0185927	0.0960881	0.00407305	0.902967	0.978526
BC064939.1	VEZT	vezatin, adherens junctions transmembrane protein(VEZT)	-0.00214092	0.018622	0.096186	-0.0294155	0.293505	0.733716
NM_006666.1	RUVBL2	RuvB like AAA ATPase 2(RUVBL2)	0.00282599	0.018657	0.0962256	-0.0982165	0.00851609	0.193673
NM_001004331.1	LINC00238	long intergenic non-protein coding RNA 238(LINC00238)	-0.00198025	0.0186663	0.0962256	0.0212971	0.410782	0.811475
BC025389.1	PSMA8	proteasome subunit alpha 8(PSMA8)	0.00226545	0.018679	0.0962256	0.0173163	0.558653	0.880435
BC063392.1	WDR73	WD repeat domain 73(WDR73)	0.00147626	0.0186803	0.0962256	-0.00535403	0.781308	0.950251
NM_022915.2	MRPL44	mitochondrial ribosomal protein L44(MRPL44)	0.00295346	0.0186977	0.0962256	-0.00582425	0.880023	0.974108
BC039741.2	TMEM106B	transmembrane protein 106B(TMEM106B)	-0.00206931	0.018701	0.0962256	0.0607834	0.0257529	0.329568
NM_178543.3	ENPP7	ectonucleotide pyrophosphatase/phosphodiesterase 7(ENPP7)	0.00143788	0.0187165	0.0962256	-0.0146645	0.435543	0.824796
NM_203284.1	RBPJ	recombination signal binding protein for immunoglobulin kappa J region(RBPJ)	0.0048317	0.0187199	0.0962256	-0.101131	0.11069	0.554737
NM_199054.1	MKNK2	MAP kinase interacting serine/threonine kinase 2(MKNK2)	-0.00263685	0.0187232	0.0962256	0.0242795	0.481389	0.844556
NM_004094.2	EIF2S1	eukaryotic translation initiation factor 2 subunit alpha(EIF2S1)	0.00172577	0.0187431	0.0962678	-0.0427825	0.0593339	0.455385
NM_005127.2	CLEC2B	C-type lectin domain family 2 member B(CLEC2B)	0.00175696	0.0187522	0.0962678	0.00428852	0.851867	0.965383
NM_015509.2	NECAP1	NECAP endocytosis associated 1(NECAP1)	-0.00447916	0.0188042	0.0964418	-0.0524029	0.371581	0.78794
BC051911.1	PIBF1	progesterone immunomodulatory binding factor 1(PIBF1)	-0.00286043	0.018807	0.0964418	0.0333576	0.373125	0.789473
BC003666.2	NADSYN1	NAD synthetase 1(NADSYN1)	0.00274956	0.0188678	0.0967001	-0.0385609	0.284666	0.72686
NM_006754.2	SYPL1	synaptophysin like 1(SYPL1)	0.00117938	0.0189369	0.0970003	-0.0145917	0.345319	0.768705
NM_000286.1	PEX12	peroxisomal biogenesis factor 12(PEX12)	-0.0065059	0.0189939	0.0972386	0.148662	0.082569	0.509352
BC002863.2	TRMO	tRNA methyltransferase O(TRMO)	-0.00324426	0.0190065	0.0972492	0.0651598	0.12666	0.572442
NM_015039.2	NMNAT2	nicotinamide nucleotide adenylyltransferase 2(NMNAT2)	-0.00368754	0.0190423	0.0973524	-0.0632672	0.191646	0.642012
NM_001819.1	CHGB	chromogranin B(CHGB)	-0.00369303	0.0190477	0.0973524	0.0783085	0.107115	0.547457
NM_033640.1	SCAND2P	SCAN domain containing 2 pseudogene(SCAND2P)	-0.0018027	0.0190804	0.097427	0.0408958	0.0850081	0.515619
BC047368.1	ODF2L	outer dense fiber of sperm tails 2 like(ODF2L)	0.00179476	0.0190833	0.097427	-0.0180157	0.444225	0.829474
NM_004629.1	FANCG	Fanconi anemia complementation group G(FANCG)	-0.00231579	0.0191215	0.0975233	0.0180049	0.553431	0.879861
NM_016207.2	CPSF3	cleavage and polyadenylation specific factor 3(CPSF3)	-0.0024692	0.0191232	0.0975233	0.0713336	0.0288195	0.342808
BC095488.1	PRH2	proline rich protein HaeIII subfamily 2(PRH2)	-0.0040536	0.01917	0.097673	0.0434432	0.414419	0.813027
BC014457.1	GCAT	glycine C-acetyltransferase(GCAT)	-0.00157387	0.0191737	0.097673	0.0182741	0.376691	0.7903
NM_013233.1	STK39	serine/threonine kinase 39(STK39)	0.00164995	0.0192246	0.0978439	-0.0144784	0.50402	0.855218
NM_198183.1	UBE2L6	ubiquitin conjugating enzyme E2 L6(UBE2L6)	-0.00205437	0.0192284	0.0978439	0.0236041	0.381904	0.795432
NM_001547.3	IFIT2	interferon induced protein with tetratricopeptide repeats 2(IFIT2)	0.00195334	0.0192716	0.0979575	-0.0217472	0.396978	0.803505
NM_144601.2	CMTM3	CKLF like MARVEL transmembrane domain containing 3(CMTM3)	0.00222739	0.0192719	0.0979575	-0.0300205	0.305437	0.744372
BC014774.1	BAG1	BCL2 associated athanogene 1(BAG1)	-0.001624	0.0192875	0.097983	-0.00141545	0.947075	0.988512
BC030602.2	MYO1D	myosin ID(MYO1D)	-0.00112052	0.0193437	0.0982148	0.00881338	0.549573	0.87731
NM_182631.1	ANKRD18DP	ankyrin repeat domain 18D, pseudogene(ANKRD18DP)	0.00148584	0.0194342	0.0985458	-0.0151855	0.437371	0.824796
NM_001924.2	GADD45A	growth arrest and DNA damage inducible alpha(GADD45A)	0.00298201	0.0194397	0.0985458	0.0276282	0.481341	0.844556
NM_207350.1	FRG1BP	FSHD region gene 1 family member B, pseudogene(FRG1BP)	-0.00446029	0.0194501	0.0985458	0.0857474	0.145104	0.598985
BC032822.2	EPB41L5	erythrocyte membrane protein band 41 like 5(EPB41L5)	0.00199742	0.0194515	0.0985458	-0.00628125	0.81099	0.957504
NM_024313.1	NOL12	nucleolar protein 12(NOL12)	-0.00307192	0.0196096	0.0992925	0.0050698	0.900245	0.978013
NM_003314.1	TTC1	tetratricopeptide repeat domain 1(TTC1)	0.0037892	0.0196445	0.0993684	-0.038277	0.443494	0.828787
NM_016823.2	CRK	CRK proto-oncogene, adaptor protein(CRK)	-0.00258123	0.0196461	0.0993684	-0.0241217	0.478321	0.844453
BC013905.2	LHFPL3-AS1	LHFPL3 antisense RNA 1(LHFPL3-AS1)	-0.00392869	0.0196814	0.0994444	0.0571575	0.270382	0.712082
BC047438.1	HOMER1	homer scaffolding protein 1(HOMER1)	0.00302071	0.0196845	0.0994444	0.00404181	0.919101	0.981336
NM_153819.1	RASGRP2	RAS guanyl releasing protein 2(RASGRP2)	0.00294855	0.0196934	0.0994444	-0.0715888	0.0668519	0.475906
NM_002642.1	PIGC	phosphatidylinositol glycan anchor biosynthesis class C(PIGC)	0.0019857	0.0197267	0.0995584	0.00925653	0.723596	0.935159
NM_172201.1	KCNE2	potassium voltage-gated channel subfamily E regulatory subunit 2(KCNE2)	0.00243204	0.019819	0.09997	-0.00623103	0.845978	0.964689
NM_020445.1	ACTR3B	ARP3 actin related protein 3 homolog B(ACTR3B)	0.00146732	0.0198397	0.10002	-0.0291249	0.133823	0.581888
BC017423.1	MIER1	MIER1 transcriptional regulator(MIER1)	0.00246018	0.0198583	0.100059	-0.0779147	0.0173963	0.278101
NM_023931.1	ZNF747	zinc finger protein 747(ZNF747)	0.0018071	0.0199611	0.100522	-0.0127709	0.592671	0.89404
NM_030574.1	STARD5	StAR related lipid transfer domain containing 5(STARD5)	-0.0060902	0.0199922	0.100584	-0.11399	0.157801	0.609934
NM_020417.1	TBX20	T-box 20(TBX20)	-0.00368793	0.0199951	0.100584	0.0285143	0.558499	0.880435
NM_080916.1	dguok	deoxyguanosine kinase(DGUOK)	0.00178584	0.020054	0.100795	-0.0391571	0.0985616	0.539635
NM_001612.3	ACRV1	acrosomal vesicle protein 1(ACRV1)	-0.00224758	0.0200589	0.100795	0.0601588	0.0442206	0.410512
BC053365.1	RPS6KB1	ribosomal protein S6 kinase B1(RPS6KB1)	-0.00288106	0.0200841	0.100849	-0.0181913	0.63298	0.908492
BC015505.1	DDX42	DEAD-box helicase 42(DDX42)	0.00320961	0.0201012	0.100849	0.0560594	0.187672	0.63951
BC006838.1	ECT2	epithelial cell transforming 2(ECT2)	0.00200196	0.0201022	0.100849	-0.018668	0.480919	0.844556
NM_198926.1	FAM212B	family with sequence similarity 212 member B(FAM212B)	0.00201394	0.0201911	0.101199	-0.0353968	0.185251	0.636939
BC013186.1	RCSD1	RCSD domain containing 1(RCSD1)	-0.00294907	0.0201938	0.101199	0.0767274	0.0506648	0.43142
NM_198567.1	SIMC1	SUMO interacting motifs containing 1(SIMC1)	-0.00427444	0.020231	0.101288	-0.0542739	0.338034	0.764953
NM_182527.1	CABP7	calcium binding protein 7(CABP7)	-0.00153626	0.020243	0.101288	-0.0133437	0.511925	0.859024
BC018028.1	DTWD1	DTW domain containing 1(DTWD1)	-0.00224801	0.0202444	0.101288	0.0629283	0.0357493	0.376811
NM_003561.1	PLA2G10	phospholipase A2 group X(PLA2G10)	0.00134004	0.0203056	0.101537	-0.0324029	0.0693334	0.482903
NM_145314.1	UCMA	upper zone of growth plate and cartilage matrix associated(UCMA)	0.00189085	0.0203162	0.101537	0.0125614	0.616045	0.902804
NM_004871.2	gosr1	golgi SNAP receptor complex member 1(GOSR1)	0.0031578	0.0203297	0.10155	-0.0773054	0.0660348	0.473812
XM_373583.2	NA	NA	-0.0030638	0.0203938	0.101771	0.0992403	0.0154817	0.261971
NM_006800.2	MSL3	male-specific lethal 3 homolog (Drosophila)(MSL3)	0.00280553	0.0203959	0.101771	-0.0156618	0.673632	0.921362
BC060818.1	SNAP91	synaptosome associated protein 91(SNAP91)	-0.00350312	0.0204429	0.10195	0.0454885	0.328059	0.758371
NM_000394.2	cryaa	crystallin alpha A(CRYAA)	-0.00317994	0.020471	0.102035	0.0195795	0.642493	0.91022
NM_024552.1	CERS4	ceramide synthase 4(CERS4)	-0.00150789	0.0205326	0.102258	0.00186567	0.92569	0.981623
BC093070.1	ASRGL1	asparaginase like 1(ASRGL1)	-0.00261517	0.0205436	0.102258	-0.00777396	0.822719	0.960288
BC046214.1	MPHOSPH8	M-phase phosphoprotein 8(MPHOSPH8)	0.00266397	0.0205487	0.102258	-0.00420272	0.905348	0.97863
NM_004697.3	PRPF4	pre-mRNA processing factor 4(PRPF4)	0.0031744	0.0205599	0.102258	0.0305068	0.469269	0.840814
NM_052940.3	LRRC42	leucine rich repeat containing 42(LRRC42)	-0.00822089	0.0205888	0.102347	-0.182714	0.0955113	0.535141
BC046349.1	RPAIN	RPA interacting protein(RPAIN)	-0.00360018	0.0206102	0.102398	-0.0436295	0.361911	0.780487
NM_139249.2	MS4A6E	membrane spanning 4-domains A6E(MS4A6E)	-0.00132509	0.0206653	0.102563	-0.00978139	0.578498	0.889291
NM_001014439.1	NA	NA	0.000934881	0.0206743	0.102563	-0.0198453	0.111448	0.554737
BC082990.1	MREG	melanoregulin(MREG)	-0.00472469	0.0207028	0.102563	-0.0397228	0.527059	0.86898
BC000934.2	EIF2S2	eukaryotic translation initiation factor 2 subunit beta(EIF2S2)	0.00237712	0.0207056	0.102563	0.0142494	0.651918	0.914023
BC012266.2	ATG12	autophagy related 12(ATG12)	-0.00251909	0.020707	0.102563	-0.042806	0.202047	0.652864
NM_032855.1	HSH2D	hematopoietic SH2 domain containing(HSH2D)	-0.00230393	0.0207099	0.102563	0.0480582	0.117847	0.558806
NM_022083.1	NA	NA	-0.00802075	0.0207392	0.102654	0.197183	0.0657912	0.473497
NM_032550.1	AFAP1L2	actin filament associated protein 1 like 2(AFAP1L2)	-0.00438088	0.0207635	0.102719	0.0552563	0.343307	0.767712
BC068070.1	mrpl52	mitochondrial ribosomal protein L52(MRPL52)	-0.00237453	0.0207853	0.102772	-0.0193674	0.539727	0.8746
NM_000345.2	snca	synuclein alpha(SNCA)	-0.00465291	0.0208025	0.102802	0.120648	0.0525792	0.44012
BC044884.1	KLHDC10	kelch domain containing 10(KLHDC10)	0.00326094	0.0208158	0.102813	0.0619902	0.154158	0.606404
BC010078.1	SCPEP1	serine carboxypeptidase 1(SCPEP1)	-0.00149192	0.0208269	0.102813	0.0132624	0.504104	0.855218
BC017741.2	GTDC1	glycosyltransferase like domain containing 1(GTDC1)	-0.00237656	0.0208487	0.102813	-0.0226817	0.473358	0.842792
BC033242.1	MBD1	methyl-CpG binding domain protein 1(MBD1)	0.00247163	0.0208491	0.102813	-0.017533	0.593935	0.894066
NM_016449.2	DRICH1	aspartate rich 1(DRICH1)	0.00316604	0.0209328	0.103137	0.109455	0.0101828	0.212759
BC010368.1	OTUB1	OTU deubiquitinase, ubiquitin aldehyde binding 1(OTUB1)	0.00258489	0.0209391	0.103137	-0.0316847	0.357708	0.777504
NM_007375.3	TARDBP	TAR DNA binding protein(TARDBP)	-0.00588054	0.0209482	0.103137	-0.0729525	0.351981	0.774064
BC063275.1	Ago1	argonaute 1, RISC catalytic component(AGO1)	0.0025319	0.021043	0.103548	-0.00367385	0.913253	0.979803
NM_001834.2	CLTB	clathrin light chain B(CLTB)	-0.00739931	0.0210642	0.103552	0.198689	0.0452481	0.414429
NM_001002755.1	NFU1	NFU1 iron-sulfur cluster scaffold(NFU1)	0.00402261	0.0210663	0.103552	-0.0973832	0.070697	0.483147
NM_001014279.1	ANXA2R	annexin A2 receptor(ANXA2R)	-0.00263053	0.0210887	0.103608	-0.0474154	0.177427	0.630671
BC005008.1	Ceacam6	carcinoembryonic antigen related cell adhesion molecule 6(CEACAM6)	-0.00428305	0.0211479	0.103807	-0.0272223	0.633646	0.908972
NM_017988.1	SCYL2	SCY1 like pseudokinase 2(SCYL2)	0.00173336	0.0211516	0.103807	-0.0243899	0.292085	0.732891
NM_178557.2	NAT8L	N-acetyltransferase 8 like(NAT8L)	0.00163136	0.0211641	0.103813	-0.0344332	0.114876	0.556989
NM_145310.1	NA	NA	-0.00472952	0.0212312	0.104087	0.028345	0.653335	0.915005
BC000809.1	TCEAL1	transcription elongation factor A like 1(TCEAL1)	-0.00350441	0.0212567	0.104157	0.020011	0.668756	0.921362
NM_138419.1	MTFR2	mitochondrial fission regulator 2(MTFR2)	0.00313796	0.0213059	0.104342	0.0201015	0.631399	0.908471
BC044593.1	BBS5	Bardet-Biedl syndrome 5(BBS5)	0.001814	0.0213825	0.104662	0.0117897	0.626644	0.906221
NM_006482.1	DYRK2	dual specificity tyrosine phosphorylation regulated kinase 2(DYRK2)	0.00190615	0.0214493	0.104934	-0.0326907	0.200543	0.651309
NM_015966.1	ERGIC3	ERGIC and golgi 3(ERGIC3)	0.0054734	0.0214799	0.105028	0.132612	0.0713796	0.484376
BC096212.2	PRB3	proline rich protein BstNI subfamily 3(PRB3)	-0.00338787	0.0216128	0.10562	0.00421919	0.925839	0.981623
NM_014435.2	NAAA	N-acylethanolamine acid amidase(NAAA)	0.00151449	0.021631	0.10562	0.00604327	0.765583	0.948373
NM_003437.2	ZNF136	zinc finger protein 136(ZNF136)	-0.00218523	0.02164	0.10562	0.0214714	0.463199	0.839299
NM_014366.1	GNL3	G protein nucleolar 3(GNL3)	0.00197461	0.0216659	0.10562	0.00295292	0.911042	0.979769
BC005982.1	PPIA	peptidylprolyl isomerase A(PPIA)	0.00176025	0.0216661	0.10562	-0.00511219	0.828237	0.961878
NM_024296.2	CCDC28B	coiled-coil domain containing 28B(CCDC28B)	0.00189978	0.0216695	0.10562	-0.0174679	0.492464	0.851055
NM_020781.2	ZNF398	zinc finger protein 398(ZNF398)	0.00193153	0.021712	0.105739	-0.0248156	0.338025	0.764953
BC032919.1	OGFOD1	2-oxoglutarate and iron dependent oxygenase domain containing 1(OGFOD1)	0.00312149	0.0217168	0.105739	-0.0828242	0.0489623	0.424187
BC016486.1	LGALS8	galectin 8(LGALS8)	-0.00210969	0.0218108	0.106141	0.0224476	0.427643	0.819195
NM_152474.2	C19orf18	chromosome 19 open reading frame 18(C19orf18)	-0.00345862	0.0218879	0.10646	-0.0536406	0.248421	0.693365
NM_015472.3	WWTR1	WW domain containing transcription regulator 1(WWTR1)	-0.00299145	0.0219301	0.106576	0.0443823	0.269608	0.712082
NM_004927.1	MRPL49	mitochondrial ribosomal protein L49(MRPL49)	0.00134275	0.0219346	0.106576	-0.00824479	0.647213	0.912802
NM_003853.2	IL18RAP	interleukin 18 receptor accessory protein(IL18RAP)	-0.0031301	0.0219631	0.106658	0.0116623	0.781249	0.950251
BC012493.1	KIAA1147	KIAA1147(KIAA1147)	-0.00120572	0.0219883	0.106713	0.0505957	0.0020799	0.0749088
BC005823.1	STAT6	signal transducer and activator of transcription 6(STAT6)	0.0026425	0.0219975	0.106713	-0.0149314	0.673788	0.921362
NM_021175.1	hamp	hepcidin antimicrobial peptide(HAMP)	-0.00230928	0.0220568	0.106945	0.0449034	0.148906	0.600718
NM_177553.1	GAS2	growth arrest specific 2(GAS2)	-0.0024748	0.0221457	0.107271	-0.0803851	0.0166224	0.270003
NM_138395.2	MARS2	methionyl-tRNA synthetase 2, mitochondrial(MARS2)	-0.00150138	0.0221473	0.107271	0.00789212	0.695667	0.9275
BC022251.1	ZFAND1	zinc finger AN1-type containing 1(ZFAND1)	0.00424085	0.0221767	0.107346	-0.12167	0.0340674	0.367515
NM_004118.3	FOXS1	forkhead box S1(FOXS1)	0.00199887	0.0221863	0.107346	-0.0371969	0.167464	0.62076
NM_001868.1	CPA1	carboxypeptidase A1(CPA1)	0.00475425	0.0221975	0.107346	0.179014	0.00566817	0.147734
BC035048.2	NEUROD6	neuronal differentiation 6(NEUROD6)	0.00170323	0.0222809	0.107693	-0.0571498	0.0135119	0.245228
BC012330.1	BATF2	basic leucine zipper ATF-like transcription factor 2(BATF2)	-0.00367764	0.0223083	0.107769	0.00790635	0.873022	0.972113
NM_019007.2	ARMCX6	armadillo repeat containing, X-linked 6(ARMCX6)	-0.00172622	0.0223383	0.107858	-0.0116561	0.615894	0.902804
BC069323.1	LEP	leptin(LEP)	0.00170884	0.0223765	0.107986	-0.0273402	0.235592	0.684965
NM_032507.2	PGBD1	piggyBac transposable element derived 1(PGBD1)	-0.0030853	0.0224345	0.108209	-0.0690868	0.0977977	0.538892
NM_014547.3	TMOD3	tropomodulin 3(TMOD3)	-0.00659216	0.0224546	0.10825	0.0402029	0.650736	0.913993
NM_001252.2	CD70	CD70 molecule(CD70)	0.00210794	0.0225126	0.108473	0.0176673	0.534112	0.870986
BC035969.1	ALB	albumin(ALB)	0.00586788	0.0225433	0.108564	0.143141	0.0717561	0.485153
BC008364.1	HNRNPC	heterogeneous nuclear ribonucleoprotein C (C1/C2)(HNRNPC)	0.00310878	0.0225767	0.108669	-0.101367	0.0165602	0.269945
NM_012148.1	NA	NA	0.00200709	0.0226256	0.108847	-0.0355816	0.189828	0.640325
BC026030.1	ZNF239	zinc finger protein 239(ZNF239)	0.00181889	0.0226862	0.109082	-0.0714543	0.00406974	0.119127
BC010074.2	SRSF10	serine and arginine rich splicing factor 10(SRSF10)	0.00170409	0.0227101	0.109115	0.00536107	0.815639	0.957876
NM_138334.1	josd2	Josephin domain containing 2(JOSD2)	-0.00226102	0.0227165	0.109115	0.0465072	0.128839	0.574715
NM_002731.2	PRKACB	protein kinase cAMP-activated catalytic subunit beta(PRKACB)	0.00532115	0.0227611	0.109272	0.0604419	0.400572	0.80487
NM_002412.1	MGMT	O-6-methylguanine-DNA methyltransferase(MGMT)	-0.00198692	0.0228202	0.109499	0.0358286	0.183016	0.634956
BC011904.1	OSGEPL1	O-sialoglycoprotein endopeptidase like 1(OSGEPL1)	0.00122775	0.0228734	0.109651	-0.00974139	0.557181	0.880232
BC050645.1	BYSL	bystin like(BYSL)	0.00261342	0.0228756	0.109651	-0.0477905	0.177131	0.630485
NM_004264.2	MED21	mediator complex subunit 21(MED21)	-0.00337532	0.0229052	0.109736	-0.0761734	0.0963817	0.537022
BC046129.1	GALNT7	polypeptide N-acetylgalactosaminyltransferase 7(GALNT7)	0.00256972	0.0229915	0.110093	0.00696893	0.841034	0.963034
BC012621.1	KLRG1	killer cell lectin like receptor G1(KLRG1)	0.00171147	0.0230205	0.110175	-0.0317572	0.171343	0.624597
BC021622.1	PIK3R3	phosphoinositide-3-kinase regulatory subunit 3(PIK3R3)	0.00188957	0.0230638	0.110325	-0.0282815	0.269505	0.712082
BC022459.1	SULT4A1	sulfotransferase family 4A member 1(SULT4A1)	0.00210179	0.0230857	0.110372	0.0207439	0.466098	0.840157
NM_194457.1	UBE2J2	ubiquitin conjugating enzyme E2 J2(UBE2J2)	0.0029833	0.0231377	0.110446	0.0731172	0.0716852	0.485075
NM_023940.1	RASL11B	RAS like family 11 member B(RASL11B)	0.0042313	0.0231398	0.110446	-0.0185075	0.746619	0.940109
NM_000450.1	SELE	selectin E(SELE)	-0.00536958	0.0231461	0.110446	0.248453	0.000793246	0.0344708
NM_016467.1	ORMDL1	ORMDL sphingolipid biosynthesis regulator 1(ORMDL1)	0.00154965	0.0231489	0.110446	-0.0293719	0.162785	0.615565
NM_031452.1	FAM103A1	family with sequence similarity 103 member A1(FAM103A1)	-0.00284425	0.0231992	0.110629	0.0184668	0.631724	0.908471
NM_005324.3	H3F3B	H3 histone family member 3B(H3F3B)	0.00138586	0.0232518	0.110787	-0.00758648	0.686211	0.925687
NM_002122.3	hla-dqa1	major histocompatibility complex, class II, DQ alpha 1(HLA-DQA1)	0.00365008	0.0232563	0.110787	0.0531265	0.283547	0.725405
XM_378678.1	NA	NA	-0.00320273	0.0233189	0.111029	0.0236723	0.585687	0.891383
NM_052886.1	MAL2	mal, T-cell differentiation protein 2 (gene/pseudogene)(MAL2)	-0.00158401	0.0234031	0.111347	0.025556	0.23526	0.684965
NM_005572.1	LMNA	lamin A/C(LMNA)	-0.00258661	0.0234099	0.111347	0.0490817	0.163117	0.615998
BC006470.1	MAEA	macrophage erythroblast attacher(MAEA)	0.00180585	0.023439	0.111385	0.0225772	0.35738	0.777074
BC042864.1	SH3GL3	SH3 domain containing GRB2 like 3, endophilin A3(SH3GL3)	-0.00345101	0.0234419	0.111385	-0.020897	0.655424	0.915321
NM_017594.2	DIRAS2	DIRAS family GTPase 2(DIRAS2)	0.00154575	0.0234647	0.111436	-0.0405562	0.0545978	0.441746
BC000141.1	MYC	v-myc avian myelocytomatosis viral oncogene homolog(MYC)	0.00213477	0.0235005	0.111549	-0.0191446	0.509032	0.857747
BC063629.1	HSPBAP1	HSPB1 associated protein 1(HSPBAP1)	-0.00187735	0.0235216	0.111592	0.014167	0.578424	0.889291
NM_016576.2	GMPR2	guanosine monophosphate reductase 2(GMPR2)	-0.00364704	0.0235476	0.111658	-0.138673	0.00568209	0.147734
BC001511.1	EXOC3	exocyst complex component 3(EXOC3)	0.00434011	0.0235765	0.111738	0.00610584	0.917482	0.981013
BC004242.1	HNRNPUL1	heterogeneous nuclear ribonucleoprotein U like 1(HNRNPUL1)	-0.00295045	0.0236384	0.111974	0.0593519	0.140082	0.593266
BC027617.1	PABPC3	poly(A) binding protein cytoplasmic 3(PABPC3)	0.002981	0.0236859	0.112142	0.0558444	0.169367	0.622759
NM_182756.1	spdya	speedy/RINGO cell cycle regulator family member A(SPDYA)	0.00173481	0.0237103	0.112199	0.00151236	0.948859	0.989371
NM_013237.1	PRELID1	PRELI domain containing 1(PRELID1)	-0.00183014	0.0237451	0.112307	-0.019663	0.429842	0.820502
BC056256.1	igkc	immunoglobulin kappa constant(IGKC)	-0.00157962	0.0238271	0.112637	0.0227859	0.289856	0.732634
NM_004721.2	MAP3K13	mitogen-activated protein kinase kinase kinase 13(MAP3K13)	0.00176208	0.023912	0.112981	0.00589499	0.805873	0.956544
NM_206836.1	ECI2	enoyl-CoA delta isomerase 2(ECI2)	-0.00178209	0.0239373	0.113043	-0.0140599	0.562461	0.883038
BC042578.1	PGC	progastricsin(PGC)	-0.00241227	0.0240277	0.113396	-0.0204856	0.533302	0.87059
NM_001211.3	BUB1B	BUB1 mitotic checkpoint serine/threonine kinase B(BUB1B)	0.00132578	0.0240365	0.113396	-0.00782036	0.665138	0.919827
BC009793.1	ERCC8	ERCC excision repair 8, CSA ubiquitin ligase complex subunit(ERCC8)	0.00152044	0.0241976	0.11408	0.013369	0.519441	0.863268
BC000997.2	SRSF7	serine and arginine rich splicing factor 7(SRSF7)	0.00176631	0.0242172	0.11408	-0.00949753	0.693534	0.927446
BC050704.1	DCDC2	doublecortin domain containing 2(DCDC2)	0.00375409	0.0242186	0.11408	0.00587234	0.908712	0.979571
NM_001414.1	EIF2B1	eukaryotic translation initiation factor 2B subunit alpha(EIF2B1)	-0.00578737	0.0242689	0.114259	-0.0870611	0.271272	0.712557
BC045758.1	NEK10	NIMA related kinase 10(NEK10)	0.00214426	0.0243362	0.114518	0.0440896	0.133511	0.581888
BC017407.1	ZNF266	zinc finger protein 266(ZNF266)	0.00170589	0.0243711	0.114624	-0.00634135	0.785495	0.950834
NM_001983.1	ercc1	ERCC excision repair 1, endonuclease non-catalytic subunit(ERCC1)	-0.00310854	0.0244539	0.114954	0.0808787	0.0583841	0.45222
BC036767.1	RIBC1	RIB43A domain with coiled-coils 1(RIBC1)	0.0018595	0.0244918	0.114984	-0.0215972	0.396036	0.802217
BC028135.1	P2RY2	purinergic receptor P2Y2(P2RY2)	0.00105682	0.0244918	0.114984	-0.021422	0.139498	0.593266
BC093926.1	TRIM10	tripartite motif containing 10(TRIM10)	0.00106121	0.0244976	0.114984	-0.0276887	0.0577635	0.449583
BC069023.1	APOBEC3H	apolipoprotein B mRNA editing enzyme catalytic subunit 3H(APOBEC3H)	0.00148477	0.0245187	0.115026	-0.000256819	0.989905	0.997118
NM_182553.1	CNIH2	cornichon family AMPA receptor auxiliary protein 2(CNIH2)	0.00191152	0.024583	0.115269	0.0040468	0.876994	0.973091
BC016442.1	FSD1	fibronectin type III and SPRY domain containing 1(FSD1)	-0.00599861	0.0246019	0.115299	-0.0693128	0.39883	0.803971
NM_006252.2	PRKAA2	protein kinase AMP-activated catalytic subunit alpha 2(PRKAA2)	0.00174178	0.024638	0.115409	-0.0341598	0.153139	0.604975
BC029378.1	TERF1	telomeric repeat binding factor 1(TERF1)	0.00242884	0.0246534	0.115423	-0.0280258	0.399654	0.80487
NM_145242.1	NA	NA	0.002647	0.0246926	0.115549	-0.0364249	0.315544	0.749915
NM_016616.2	nme8	NME/NM23 family member 8(NME8)	0.00189027	0.0247372	0.115699	0.0192478	0.457484	0.836356
NM_002135.3	NR4A1	nuclear receptor subfamily 4 group A member 1(NR4A1)	0.00235731	0.0247538	0.115718	0.0103443	0.748669	0.941277
NM_001696.2	ATP6V1E1	ATPase H+ transporting V1 subunit E1(ATP6V1E1)	-0.00295998	0.0248902	0.116202	0.101242	0.0135011	0.245228
NM_004939.1	DDX1	DEAD-box helicase 1(DDX1)	0.00218564	0.0248991	0.116202	-0.0129641	0.665324	0.919827
NM_130469.1	JDP2	Jun dimerization protein 2(JDP2)	0.00239247	0.0249007	0.116202	0.00793996	0.80872	0.956909
NM_024928.3	STN1	STN1, CST complex subunit(STN1)	-0.00291448	0.0249075	0.116202	-0.0658321	0.100921	0.540897
NM_003808.2	TNFSF13	tumor necrosis factor superfamily member 13(TNFSF13)	0.00133718	0.0249465	0.116322	-0.0541033	0.00361936	0.113562
BC025281.1	RBFOX2	RNA binding protein, fox-1 homolog 2(RBFOX2)	0.00164993	0.0249777	0.116322	-0.0307837	0.175032	0.628918
BC009621.1	SLC50A1	solute carrier family 50 member 1(SLC50A1)	-0.00136291	0.0249939	0.116322	-0.0056777	0.761391	0.947363
NM_015894.2	STMN3	stathmin 3(STMN3)	-0.00376865	0.0249941	0.116322	0.0205645	0.690848	0.926334
XM_372356.1	NA	NA	-0.0020658	0.025014	0.116322	0.0155744	0.58282	0.891383
NM_004588.3	SCN2B	sodium voltage-gated channel beta subunit 2(SCN2B)	0.00149633	0.0250214	0.116322	-0.01027	0.617032	0.903037
NM_024779.2	PIP4K2C	phosphatidylinositol-5-phosphate 4-kinase type 2 gamma(PIP4K2C)	-0.00404805	0.0250266	0.116322	0.032402	0.559844	0.881341
NM_148912.2	ABHD11	abhydrolase domain containing 11(ABHD11)	0.00251122	0.0250361	0.116322	0.0100902	0.769676	0.948488
NM_002491.1	NDUFB3	NADH:ubiquinone oxidoreductase subunit B3(NDUFB3)	0.00276909	0.0250464	0.116322	-0.0379668	0.318496	0.753047
NM_001178.3	ARNTL	aryl hydrocarbon receptor nuclear translocator like(ARNTL)	0.00264694	0.0250645	0.116347	0.0573308	0.115996	0.557983
BC001250.1	BCAS3	BCAS3, microtubule associated cell migration factor(BCAS3)	-0.00613948	0.025129	0.116589	-0.0461484	0.584246	0.891383
NM_000266.1	ndp	NDP, norrin cystine knot growth factor(NDP)	0.00135468	0.0251803	0.116761	0.0125904	0.498939	0.852836
BC012576.1	BAZ2B	bromodomain adjacent to zinc finger domain 2B(BAZ2B)	-0.00261806	0.0251913	0.116761	-0.0998189	0.00611806	0.156383
[truncated: 7,259 more rows]

## Sheet: sTable3
sTable3: List of autoantibodies positively or negatively associated with aging in healthy subjects
Association of autoantibodies against 9256 proteins in the blood of 155 healthy controls with age and sex were evaluated by linear model. P values was calculated by F test then adjusted using BH method.
Positively related natural autoantibodies							Negatively related natural autoantibodies
Accession ID	Name	Full name	Coefficients	Pvalue	Adjust Pvalue		Accession ID	Name	Full name	Coefficients	Pvalue	Adjust Pvalue
NM_004113.3	FGF12	fibroblast growth factor 12(FGF12)	0.0327783	2.73998e-15	1.61294e-11		NM_002613.3	PDPK1	3-phosphoinositide dependent protein kinase 1(PDPK1)	-0.0270343	4.64588e-13	1.86966e-10
NM_016440.1	VRK3	vaccinia related kinase 3(VRK3)	0.0307427	3.48519e-15	1.61294e-11		NM_001871.2	CPB1	carboxypeptidase B1(CPB1)	-0.0291338	7.57385e-13	2.69629e-10
NM_007117.1	TRH	thyrotropin releasing hormone(TRH)	0.0209688	9.34796e-15	2.88416e-11		BC012499.1	SIRT1	sirtuin 1(SIRT1)	-0.0268735	9.11344e-13	2.73582e-10
NM_030781.2	COLEC12	collectin subfamily member 12(COLEC12)	0.022835	1.5128e-14	3.50062e-11		NM_001906.1	CTRB1	chymotrypsinogen B1(CTRB1)	-0.0115899	1.54438e-12	4.45468e-10
BC022378.1	ZKSCAN1	zinc finger with KRAB and SCAN domains 1(ZKSCAN1)	0.0263743	2.15493e-14	3.9892e-11		BC026251.1	PAH	phenylalanine hydroxylase(PAH)	-0.0231288	1.78192e-12	4.85103e-10
NM_017882.1	CLN6	ceroid-lipofuscinosis, neuronal 6, late infantile, variant(CLN6)	0.016891	3.28836e-14	5.0464e-11		BC028301.1	TYMSOS	TYMS opposite strand(TYMSOS)	-0.0288651	1.91235e-12	5.02404e-10
NM_144602.1	C16orf78	chromosome 16 open reading frame 78(C16orf78)	0.0309291	3.81642e-14	5.0464e-11		BC033985.1	LINC00851	long intergenic non-protein coding RNA 851(LINC00851)	-0.0245516	2.06259e-12	5.02404e-10
NM_053280.3	ODF3	outer dense fiber of sperm tails 3(ODF3)	0.0235179	5.39404e-14	6.24091e-11		BC029811.1	CCDC155	coiled-coil domain containing 155(CCDC155)	-0.0199264	2.2053e-12	5.2339e-10
NM_153326.1	AKR1A1	aldo-keto reductase family 1 member A1(AKR1A1)	0.0251263	7.04532e-14	6.81571e-11		BC058039.1	SPATA19	spermatogenesis associated 19(SPATA19)	-0.0178973	3.47511e-12	7.31036e-10
NM_153330.2	DNAJB8	DnaJ heat shock protein family (Hsp40) member B8(DNAJB8)	0.0235552	7.36356e-14	6.81571e-11		NM_006329.2	FBLN5	fibulin 5(FBLN5)	-0.0167454	1.25628e-11	2.32563e-09
NM_001412.2	EIF1AX	eukaryotic translation initiation factor 1A, X-linked(EIF1AX)	0.0325475	9.74871e-14	7.61324e-11		NM_015381.1	FAM19A5	family with sequence similarity 19 member A5, C-C motif chemokine like(FAM19A5)	-0.0203524	2.28886e-11	3.92328e-09
BC039039.1	ZAP70	zeta chain of T cell receptor associated protein kinase 70(ZAP70)	0.0341184	9.87024e-14	7.61324e-11		NM_004148.2	NINJ1	ninjurin 1(NINJ1)	-0.00683484	6.66482e-11	9.94994e-09
BC031010.1	SMYD3	SET and MYND domain containing 3(SMYD3)	0.0285979	1.09423e-13	7.79091e-11		BC040376.1	iars2	isoleucyl-tRNA synthetase 2, mitochondrial(IARS2)	-0.0194161	2.42055e-10	3.34397e-08
NM_015471.2	NSL1	NSL1, MIS12 kinetochore complex component(NSL1)	0.0242512	1.43152e-13	9.46438e-11		BC025714.1	PPP3CA	protein phosphatase 3 catalytic subunit alpha(PPP3CA)	-0.00686577	9.17492e-10	1.16333e-07
NM_003115.2	UAP1	UDP-N-acetylglucosamine pyrophosphorylase 1(UAP1)	0.0191891	2.31928e-13	1.35535e-10		BC008435.1	PRDX3	peroxiredoxin 3(PRDX3)	-0.00694726	1.42485e-09	1.75845e-07
NM_203282.1	ZNF254	zinc finger protein 254(ZNF254)	0.0164802	2.48258e-13	1.35535e-10		NM_007108.1	TCEB2	transcription elongation factor B subunit 2(TCEB2)	-0.00523653	1.51205e-09	1.84152e-07
BC053545.1	TPM1	tropomyosin 1 (alpha)(TPM1)	0.0236373	2.6596e-13	1.35535e-10		BC064547.1	ADAM2	ADAM metallopeptidase domain 2(ADAM2)	-0.0157572	2.35945e-09	2.76444e-07
NM_198563.1	TMEM110	transmembrane protein 110(TMEM110)	0.0221275	2.68574e-13	1.35535e-10		NM_152793.1	MTURN	maturin, neural progenitor differentiation regulator homolog(MTURN)	-0.010782	3.36334e-09	3.79647e-07
BC033025.1	PLPP5	phospholipid phosphatase 5(PLPP5)	0.019525	2.78216e-13	1.35535e-10		BC057243.1	NAALADL2	N-acetylated alpha-linked acidic dipeptidase like 2(NAALADL2)	-0.0166698	4.60033e-09	5.06912e-07
NM_182691.1	SRPK2	SRSF protein kinase 2(SRPK2)	0.0271105	3.22023e-13	1.49032e-10		BC009780.1	SF3B3	splicing factor 3b subunit 3(SF3B3)	-0.00434918	6.53364e-09	7.03202e-07
BC036094.1	GAGE1	G antigen 1(GAGE1)	0.0246194	3.45559e-13	1.49812e-10		BC009486.1	LRRC8D	leucine rich repeat containing 8 family member D(LRRC8D)	-0.0257626	7.38786e-09	7.86e-07
BC011821.1	RIC8A	RIC8 guanine nucleotide exchange factor A(RIC8A)	0.0244234	3.56078e-13	1.49812e-10		NM_181503.1	EXOSC8	exosome component 8(EXOSC8)	-0.0215031	1.22883e-08	1.23631e-06
BC021250.1	PRMT9	protein arginine methyltransferase 9(PRMT9)	0.0226166	4.97804e-13	1.91986e-10		NM_018464.2	CISD1	CDGSH iron sulfur domain 1(CISD1)	-0.0039445	2.12939e-08	1.9647e-06
NM_032811.1	TBRG1	transforming growth factor beta regulator 1(TBRG1)	0.0250279	5.66923e-13	2.09898e-10		BC032246.1	ZNF44	zinc finger protein 44(ZNF44)	-0.00361802	2.15602e-08	1.9647e-06
NM_006628.4	ARPP19	cAMP regulated phosphoprotein 19(ARPP19)	0.0312768	8.3556e-13	2.73582e-10		NM_002721.3	PPP6C	protein phosphatase 6 catalytic subunit(PPP6C)	-0.0064976	2.72537e-08	2.37981e-06
BC037253.1	FRMD3	FERM domain containing 3(FRMD3)	0.0235646	8.35919e-13	2.73582e-10		BC017959.1	MAIP1	matrix AAA peptidase interacting protein 1(MAIP1)	-0.00569475	2.93049e-08	2.53501e-06
NM_001005176.1	SP140	SP140 nuclear body protein(SP140)	0.0169471	8.65008e-13	2.73582e-10		NM_004502.2	HOXB7	homeobox B7(HOXB7)	-0.0213043	3.82089e-08	3.2446e-06
NM_001005862	ERBB2	erb-b2 receptor tyrosine kinase 2(ERBB2)	0.0224912	9.16276e-13	2.73582e-10		BC021134.1	CNTROB	centrobin, centriole duplication and spindle assembly protein(CNTROB)	-0.00739472	5.1072e-08	4.29747e-06
BC028227.1	ZNF471	zinc finger protein 471(ZNF471)	0.0278869	1.58821e-12	4.45468e-10		NM_031988	MAP2K6	mitogen-activated protein kinase kinase 6(MAP2K6)	-0.0246383	6.09278e-08	4.86162e-06
NM_000849.1	GSTM3	glutathione S-transferase mu 3(GSTM3)	0.0232534	2.02905e-12	5.02404e-10		NM_032809.2	MIGA2	mitoguardin 2(MIGA2)	-0.00492889	7.08464e-08	5.56636e-06
BC038998.1	FMR1	fragile X mental retardation 1(FMR1)	0.0230126	2.03893e-12	5.02404e-10		NM_001014291.1	SPRR2G	small proline rich protein 2G(SPRR2G)	-0.00683368	8.97019e-08	6.80558e-06
BC006364.1	TBCD	tubulin folding cofactor D(TBCD)	0.0186815	2.5011e-12	5.78754e-10		NM_015633.1	FGFR1OP2	FGFR1 oncogene partner 2(FGFR1OP2)	-0.00492044	1.01077e-07	7.48452e-06
NM_005842.2	SPRY2	sprouty RTK signaling antagonist 2(SPRY2)	0.0262341	2.59962e-12	5.8688e-10		NM_171829.1	KCNMB3	potassium calcium-activated channel subfamily M regulatory beta subunit 3(KCNMB3)	-0.00391678	1.16426e-07	8.41905e-06
NM_025083.2	EDC3	enhancer of mRNA decapping 3(EDC3)	0.0285791	2.79857e-12	6.16751e-10		NM_017614.3	BHMT2	betaine--homocysteine S-methyltransferase 2(BHMT2)	-0.00630518	1.74095e-07	1.20255e-05
BC015799.1	CASP7	caspase 7(CASP7)	0.016579	3.37825e-12	7.27188e-10		NM_000159.2	GCDH	glutaryl-CoA dehydrogenase(GCDH)	-0.00555489	1.90781e-07	1.29843e-05
NM_134428.1	RFX3	regulatory factor X3(RFX3)	0.0234348	3.82303e-12	7.86355e-10		NM_003636.1	KCNAB2	potassium voltage-gated channel subfamily A regulatory beta subunit 2(KCNAB2)	-0.0331302	2.15971e-07	1.45635e-05
BC032454.1	SDCCAG8	serologically defined colon cancer antigen 8(SDCCAG8)	0.022136	4.58889e-12	9.23364e-10		NM_001012732.1	DCTD	dCMP deaminase(DCTD)	-0.00676626	2.17131e-07	1.45635e-05
BC030537.1	LPIN1	lipin 1(LPIN1)	0.0207531	6.02557e-12	1.18665e-09		NM_145202.3	PRAP1	proline rich acidic protein 1(PRAP1)	-0.00717512	2.49386e-07	1.63711e-05
BC098117.1	SUGCT	succinyl-CoA:glutarate-CoA transferase(SUGCT)	0.0131371	7.52987e-12	1.45201e-09		NM_014089.2	NUP58	nucleoporin 58(NUP58)	-0.0071677	2.73586e-07	1.78332e-05
NM_182503.1	ADAT2	adenosine deaminase, tRNA specific 2(ADAT2)	0.0237437	8.06518e-12	1.5235e-09		BC017338.1	FUCA1	fucosidase, alpha-L- 1, tissue(FUCA1)	-0.00377415	3.31808e-07	2.08926e-05
NM_032730.3	RTN4IP1	reticulon 4 interacting protein 1(RTN4IP1)	0.00727908	1.42406e-11	2.58452e-09		BC005364.1	RNLS	renalase, FAD dependent amine oxidase(RNLS)	-0.00284332	3.43476e-07	2.1337e-05
NM_000861.2	HRH1	histamine receptor H1(HRH1)	0.0247755	1.59578e-11	2.84048e-09		BC021987.2	NMI	N-myc and STAT interactor(NMI)	-0.00397073	3.60194e-07	2.22263e-05
BC009262.2	FNBP1	formin binding protein 1(FNBP1)	0.0171604	1.64668e-11	2.87579e-09		PM_2131	NA	NA	-0.0220814	3.75521e-07	2.30187e-05
NM_004958.2	MTOR	mechanistic target of rapamycin(MTOR)	0.0172017	2.54925e-11	4.29016e-09		BC012106.1	HLA-DQB1	major histocompatibility complex, class II, DQ beta 1(HLA-DQB1)	-0.00195412	4.26827e-07	2.55022e-05
BC031964.1	GLUL	glutamate-ammonia ligase(GLUL)	0.0292899	2.65733e-11	4.39219e-09		XM_498434.1	NA	NA	-0.00706974	5.11558e-07	3.00273e-05
BC000046.2	ICAM4	intercellular adhesion molecule 4 (Landsteiner-Wiener blood group)(ICAM4)	0.0203917	5.2043e-11	8.45105e-09		NM_001250.2	CD40	CD40 molecule(CD40)	-0.00593479	5.31774e-07	3.07706e-05
BC047883.2	SEC31A	SEC31 homolog A, COPII coat complex component(SEC31A)	0.0208199	5.68176e-11	9.05871e-09		NM_015944.2	AMDHD2	amidohydrolase domain containing 2(AMDHD2)	-0.00568266	5.57763e-07	3.20662e-05
NM_017966.1	VPS37C	VPS37C, ESCRT-I subunit(VPS37C)	0.00537519	5.77424e-11	9.05871e-09		NM_001544.2	ICAM4	intercellular adhesion molecule 4 (Landsteiner-Wiener blood group)(ICAM4)	-0.00413057	8.64536e-07	4.70714e-05
NM_017703.1	FBXL12	F-box and leucine rich repeat protein 12(FBXL12)	0.00655571	6.24286e-11	9.51113e-09		NM_019891.1	ERO1B	endoplasmic reticulum oxidoreductase 1 beta(ERO1B)	-0.0186208	9.35763e-07	5.06516e-05
NM_024514.4	CYP2R1	cytochrome P450 family 2 subfamily R member 1(CYP2R1)	0.0189981	6.26814e-11	9.51113e-09		BC016853.1	CYP4F11	cytochrome P450 family 4 subfamily F member 11(CYP4F11)	-0.00491324	9.67709e-07	5.19737e-05
BC033692.1	HMGCR	3-hydroxy-3-methylglutaryl-CoA reductase(HMGCR)	0.0151965	8.20106e-11	1.20491e-08		NM_031429.1	RTBDN	retbindin(RTBDN)	-0.00379718	9.71418e-07	5.19737e-05
NM_006837.2	COPS5	COP9 signalosome subunit 5(COPS5)	0.0204057	1.07126e-10	1.54931e-08		NM_001537.1	HSBP1	heat shock factor binding protein 1(HSBP1)	-0.00662694	1.12374e-06	5.90983e-05
NM_001315.1	MAPK14	mitogen-activated protein kinase 14(MAPK14)	0.0148255	1.47937e-10	2.10662e-08		XM_373824.2	NA	NA	-0.00417716	1.22434e-06	6.29585e-05
NM_005522.3	HOXA1	homeobox A1(HOXA1)	0.0119966	1.6609e-10	2.32928e-08		BC004106.1	MED6	mediator complex subunit 6(MED6)	-0.00667326	1.24696e-06	6.37674e-05
BC002677.1	AHDC1	AT-hook DNA binding motif containing 1(AHDC1)	0.025798	2.64605e-10	3.60174e-08		NM_014496.1	RPS6KA6	ribosomal protein S6 kinase A6(RPS6KA6)	-0.0157139	1.39371e-06	7.01096e-05
BC000232.1	REEP5	receptor accessory protein 5(REEP5)	0.0181369	2.74694e-10	3.68488e-08		BC009464.1	MGAT4B	mannosyl (alpha-1,3-)-glycoprotein beta-1,4-N-acetylglucosaminyltransferase, isozyme B(MGAT4B)	-0.00437642	1.42582e-06	7.12485e-05
NM_005089.1	zrsr2	zinc finger CCCH-type, RNA binding motif and serine/arginine rich 2(ZRSR2)	0.023992	2.91402e-10	3.85317e-08		NM_016152.2	RARB	retinoic acid receptor beta(RARB)	-0.00760161	1.62235e-06	7.90343e-05
BC026039.1	MTG1	mitochondrial ribosome associated GTPase 1(MTG1)	0.00907973	6.48506e-10	8.45433e-08		NM_004291.1	CARTPT	CART prepropeptide(CARTPT)	-0.00447571	1.78365e-06	8.64372e-05
XM_294794.1	NA	NA	0.0207502	8.66662e-10	1.11414e-07		NM_016102.1	TRIM17	tripartite motif containing 17(TRIM17)	-0.021096	2.21668e-06	0.000104682
BC000442.1	AURKB	aurora kinase B(AURKB)	0.00793959	1.14265e-09	1.42924e-07		NM_016123	IRAK4	interleukin 1 receptor associated kinase 4(IRAK4)	-0.0130903	3.36573e-06	0.000153464
NM_001449.2	FHL1	four and a half LIM domains 1(FHL1)	0.0116665	1.54468e-09	1.85682e-07		NM_001459.2	FLT3LG	fms related tyrosine kinase 3 ligand(FLT3LG)	-0.00501671	3.75045e-06	0.000168515
NM_002211.2	ITGB1	integrin subunit beta 1(ITGB1)	0.0165075	2.07064e-09	2.45717e-07		BC067760.1	LOC407835	mitogen-activated protein kinase kinase 2 pseudogene(LOC407835)	-0.00481563	4.47847e-06	0.000195532
PM_2136	NA	NA	0.00853255	2.7727e-09	3.20801e-07		BC031073.1	PARP11	poly(ADP-ribose) polymerase family member 11(PARP11)	-0.00341362	4.94793e-06	0.000213014
BC002371.2	NIPSNAP1	nipsnap homolog 1 (Celegans)(NIPSNAP1)	0.00403956	3.03552e-09	3.46874e-07		NM_003039.1	slc2a5	solute carrier family 2 member 5(SLC2A5)	-0.00481163	5.29175e-06	0.000226761
NM_002133.1	HMOX1	heme oxygenase 1(HMOX1)	0.0208837	4.51679e-09	5.03704e-07		BC054049.2	RNF115	ring finger protein 115(RNF115)	-0.00353377	5.87538e-06	0.000247193
BC017202.2	IVD	isovaleryl-CoA dehydrogenase(IVD)	0.0123611	5.10896e-09	5.56336e-07		BC002940.1	ZXDC	ZXD family zinc finger C(ZXDC)	-0.00698382	5.96938e-06	0.000250012
NM_023936.1	MRPS34	mitochondrial ribosomal protein S34(MRPS34)	0.00413818	8.80686e-09	9.26322e-07		NM_145206.1	VTI1A	vesicle transport through interaction with t-SNAREs 1A(VTI1A)	-0.00394485	6.82119e-06	0.000278136
NM_003992.1	CLK3	CDC like kinase 3(CLK3)	0.00477692	9.79597e-09	1.01878e-06		NM_138612.1	HAS3	hyaluronan synthase 3(HAS3)	-0.00557945	6.86052e-06	0.000278513
BC011924.1	UNKL	unkempt family like zinc finger(UNKL)	0.00544009	1.04434e-08	1.07404e-06		BC031053.1	LRAT	lecithin retinol acyltransferase (phosphatidylcholine--retinol O-acyltransferase)(LRAT)	-0.00366884	7.25961e-06	0.000287158
NM_001167.2	XIAP	X-linked inhibitor of apoptosis(XIAP)	0.0227621	1.15397e-08	1.17375e-06		BC030957.1	ANK1	ankyrin 1(ANK1)	-0.00623133	8.22347e-06	0.000317053
NM_018285.1	IMP3	IMP3, U3 small nucleolar ribonucleoprotein(IMP3)	0.00354421	1.40472e-08	1.39807e-06		BC034052.1	DACT3	dishevelled binding antagonist of beta catenin 3(DACT3)	-0.0058779	8.96461e-06	0.000342878
BC014394.1	AHDC1	AT-hook DNA binding motif containing 1(AHDC1)	0.030928	1.55167e-08	1.5279e-06		BC056917.1	NAXE	NAD(P)HX epimerase(NAXE)	-0.00389912	9.23583e-06	0.000351798
NM_004503.2	HOXC6	homeobox C6(HOXC6)	0.00733461	1.60841e-08	1.5671e-06		BC011804.2	BEND5	BEN domain containing 5(BEND5)	-0.00440157	9.35335e-06	0.000354814
NM_002402.1	MEST	mesoderm specific transcript(MEST)	0.00422967	1.74515e-08	1.68261e-06		BC032998.2	mansc1	MANSC domain containing 1(MANSC1)	-0.00719796	9.52827e-06	0.000359974
NM_005711.3	EDIL3	EGF like repeats and discoidin domains 3(EDIL3)	0.00400787	1.79264e-08	1.71059e-06		BC007783.2	CCL3L3	C-C motif chemokine ligand 3 like 3(CCL3L3)	-0.00413764	9.59628e-06	0.00036107
BC074501.1	YPEL1	yippee like 1(YPEL1)	0.00398899	1.8159e-08	1.7151e-06		NM_000020.1	ACVRL1	activin A receptor like type 1(ACVRL1)	-0.0130121	9.9499e-06	0.000369865
NM_018091.2	ELP3	elongator acetyltransferase complex subunit 3(ELP3)	0.00360971	2.01029e-08	1.87952e-06		BC053664.1	ZFYVE28	zinc finger FYVE-type containing 28(ZFYVE28)	-0.00399496	1.02271e-05	0.000378649
BC039832.1	PPHLN1	periphilin 1(PPHLN1)	0.00723666	2.16507e-08	1.9647e-06		NM_002419.2	MAP3K11	mitogen-activated protein kinase kinase kinase 11(MAP3K11)	-0.00540399	1.08353e-05	0.000397984
NM_031473.2	IFT81	intraflagellar transport 81(IFT81)	0.0182087	2.28713e-08	2.0553e-06		NM_002065.3	GLUL	glutamate-ammonia ligase(GLUL)	-0.0048619	1.28682e-05	0.000458107
BC066654.1	JMJD6	arginine demethylase and lysine hydroxylase(JMJD6)	0.00484834	2.40326e-08	2.1389e-06		NM_001219.2	CALU	calumenin(CALU)	-0.00770385	1.29411e-05	0.000458937
NM_178497.2	C4orf26	chromosome 4 open reading frame 26(C4orf26)	0.00546858	2.56515e-08	2.26124e-06		NM_152776.1	GK5	glycerol kinase 5 (putative)(GK5)	-0.0114646	1.34721e-05	0.000471763
NM_001633.1	AMBP	alpha-1-microglobulin/bikunin precursor(AMBP)	0.0175123	3.00684e-08	2.57698e-06		NM_002774.2	KLK6	kallikrein related peptidase 6(KLK6)	-0.00646047	1.35066e-05	0.000471763
NM_016047.1	SF3B6	splicing factor 3b subunit 6(SF3B6)	0.00510182	5.42682e-08	4.52529e-06		BC012104.1	P2RY2	purinergic receptor P2Y2(P2RY2)	-0.00407514	1.48854e-05	0.000513047
NM_178034.1	PLA2G4D	phospholipase A2 group IVD(PLA2G4D)	0.0179169	5.63551e-08	4.65734e-06		NM_002498.1	NEK3	NIMA related kinase 3(NEK3)	-0.0115098	1.49103e-05	0.000513047
NM_001543.3	NDST1	N-deacetylase and N-sulfotransferase 1(NDST1)	0.00519017	5.7016e-08	4.67026e-06		NM_012095.2	AP3M1	adaptor related protein complex 3 mu 1 subunit(AP3M1)	-0.00311431	1.51031e-05	0.000517757
BC044242.1	RSPH10B2	radial spoke head 10 homolog B2(RSPH10B2)	0.00606981	5.85572e-08	4.73516e-06		NM_205833.1	IGSF1	immunoglobulin superfamily member 1(IGSF1)	-0.0064725	1.53578e-05	0.000524545
NM_031290.1	CCDC70	coiled-coil domain containing 70(CCDC70)	0.0145275	5.88314e-08	4.73516e-06		BC003656.1	MCM5	minichromosome maintenance complex component 5(MCM5)	-0.0118559	1.56951e-05	0.000531158
NM_006274.2	CCL19	C-C motif chemokine ligand 19(CCL19)	0.0111775	7.09627e-08	5.56636e-06		BC030643.2	WBSCR28	Williams-Beuren syndrome chromosome region 28(WBSCR28)	-0.00338236	1.57236e-05	0.000531158
BC016645.2	PSAT1	phosphoserine aminotransferase 1(PSAT1)	0.0193807	8.24991e-08	6.4169e-06		BC060852.1	CNOT7	CCR4-NOT transcription complex subunit 7(CNOT7)	-0.0129684	1.97015e-05	0.000642103
BC036723.1	FCGR3A	Fc fragment of IgG receptor IIIa(FCGR3A)	0.0222703	8.55934e-08	6.60211e-06		BC015239.1	ZBTB8A	zinc finger and BTB domain containing 8A(ZBTB8A)	-0.00583911	2.15231e-05	0.000689335
NM_018698.3	NXT2	nuclear transport factor 2 like export factor 2(NXT2)	0.00668359	8.87793e-08	6.79125e-06		NM_002963.2	S100A7	S100 calcium binding protein A7(S100A7)	-0.0041285	2.20109e-05	0.000700776
NM_138424.1	KIF12	kinesin family member 12(KIF12)	0.00314309	9.49444e-08	7.14476e-06		NM_198449.1	EMB	embigin(EMB)	-0.00361289	2.31335e-05	0.000730799
NM_033201.1	c16orf45	chromosome 16 open reading frame 45(C16orf45)	0.019996	9.64027e-08	7.19599e-06		NM_207013.1	TCEB2	transcription elongation factor B subunit 2(TCEB2)	-0.00443038	2.61376e-05	0.000811843
BC011526.1	CDK18	cyclin dependent kinase 18(CDK18)	0.00437171	1.02665e-07	7.54181e-06		NM_000860.1	HPGD	hydroxyprostaglandin dehydrogenase 15-(NAD)(HPGD)	-0.00408946	2.78297e-05	0.000845345
NM_003939.2	BTRC	beta-transducin repeat containing E3 ubiquitin protein ligase(BTRC)	0.00462827	1.12497e-07	8.19901e-06		BC021927.1	GATSL3	GATS protein like 3(GATSL3)	-0.00421103	3.13931e-05	0.000931328
XM_062285.1	NA	NA	0.0149619	1.17847e-07	8.45578e-06		BC008091.1	NA	NA	-0.0045642	3.55068e-05	0.00103349
NM_007194.2	CHEK2	checkpoint kinase 2(CHEK2)	0.00697121	1.22298e-07	8.70759e-06		BC038406.1	C3orf20	chromosome 3 open reading frame 20(C3orf20)	-0.0160629	3.83433e-05	0.00109539
NM_130848.1	DCANP1	dendritic cell associated nuclear protein(DCANP1)	0.00506585	1.25773e-07	8.88666e-06		NM_181738.1	PRDX2	peroxiredoxin 2(PRDX2)	-0.00351321	3.85871e-05	0.00109896
NM_007255.1	B4GALT7	beta-1,4-galactosyltransferase 7(B4GALT7)	0.00418597	1.37721e-07	9.65719e-06		NM_001070.1	TUBG1	tubulin gamma 1(TUBG1)	-0.0174321	4.17735e-05	0.00117525
BC045535.1	TRMT1L	tRNA methyltransferase 1 like(TRMT1L)	0.022897	1.69047e-07	1.17647e-05		NM_058199.1	OLFM1	olfactomedin 1(OLFM1)	-0.00179095	4.27922e-05	0.00119663
PM_2143	NA	NA	0.00858189	1.8939e-07	1.29843e-05		NM_000507.2	FBP1	fructose-bisphosphatase 1(FBP1)	-0.00426721	4.47923e-05	0.00122387
BC033758.1	ADAP2	ArfGAP with dual PH domains 2(ADAP2)	0.00839351	2.28909e-07	1.5243e-05		NM_004159.1	PSMB8	proteasome subunit beta 8(PSMB8)	-0.00303848	4.51615e-05	0.00122387
NM_003942.1	RPS6KA4	ribosomal protein S6 kinase A4(RPS6KA4)	0.00343877	2.38405e-07	1.5762e-05		NM_173608.1	C14orf80	chromosome 14 open reading frame 80(C14orf80)	-0.0016415	4.5239e-05	0.00122387
BC005004.1	FAM64A	family with sequence similarity 64 member A(FAM64A)	0.00408345	2.90385e-07	1.87958e-05		NM_152398.1	OCIAD2	OCIA domain containing 2(OCIAD2)	-0.00267621	4.61822e-05	0.00123813
NM_003160.1	AURKC	aurora kinase C(AURKC)	0.00446252	3.05649e-07	1.96464e-05		BC047782.1	TEN1	TEN1, CST complex subunit(TEN1)	-0.00483779	4.7065e-05	0.00124467
NM_174922.3	adck5	aarF domain containing kinase 5(ADCK5)	0.00345971	3.14561e-07	2.00723e-05		BC027731.1	MTRF1	mitochondrial translation release factor 1(MTRF1)	-0.00297176	4.83075e-05	0.00127389
BC055088.1	MRPL21	mitochondrial ribosomal protein L21(MRPL21)	0.00319928	3.16612e-07	2.00723e-05		NM_145641.1	apol3	apolipoprotein L3(APOL3)	-0.0108174	4.98439e-05	0.00130334
NM_005412.2	SHMT2	serine hydroxymethyltransferase 2(SHMT2)	0.00472373	3.35443e-07	2.09788e-05		NM_173060.1	CAST	calpastatin(CAST)	-0.00884072	5.52366e-05	0.00140846
BC041133.1	RASL10B	RAS like family 10 member B(RASL10B)	0.00400707	3.79207e-07	2.30917e-05		BC000819.1	KYAT3	kynurenine aminotransferase 3(KYAT3)	-0.00262046	5.59814e-05	0.00142353
NM_145008.1	YPEL4	yippee like 4(YPEL4)	0.00274947	4.24972e-07	2.55022e-05		NM_181294.1	Cmtm1	CKLF like MARVEL transmembrane domain containing 1(CMTM1)	-0.00554595	5.78286e-05	0.00145452
NM_004966.2	HNRNPF	heterogeneous nuclear ribonucleoprotein F(HNRNPF)	0.00376064	4.27057e-07	2.55022e-05		NM_002752	MAPK9	mitogen-activated protein kinase 9(MAPK9)	-0.00987404	6.21701e-05	0.00152343
NM_006214.2	PHYH	phytanoyl-CoA 2-hydroxylase(PHYH)	0.00622455	4.6692e-07	2.77039e-05		NM_001009922.1	RCHY1	ring finger and CHY zinc finger domain containing 1(RCHY1)	-0.00439235	6.23791e-05	0.00152343
NM_032017.1	STK40	serine/threonine kinase 40(STK40)	0.0075421	5.12566e-07	3.00273e-05		NM_177924.1	ASAH1	N-acylsphingosine amidohydrolase 1(ASAH1)	-0.0164266	6.27121e-05	0.00152352
BC032477.1	TMC4	transmembrane channel like 4(TMC4)	0.0114441	5.31903e-07	3.07706e-05		NM_032028	TSSK1B	testis specific serine kinase 1B(TSSK1B)	-0.013729	6.7049e-05	0.00160417
BC042628.1	SERPINE2	serpin family E member 2(SERPINE2)	0.0041961	5.63413e-07	3.2191e-05		NM_145283.1	NXNL2	nucleoredoxin-like 2(NXNL2)	-0.00402107	7.37665e-05	0.00173295
XM_096472.2	NA	NA	0.00871361	6.43369e-07	3.65339e-05		BC007324.1	LHPP	phospholysine phosphohistidine inorganic pyrophosphate phosphatase(LHPP)	-0.00547509	7.65361e-05	0.00177994
BC017440.1	TRAPPC2L	trafficking protein particle complex 2 like(TRAPPC2L)	0.00452247	6.5428e-07	3.69269e-05		NM_030575.1	NA	NA	-0.00521285	7.88348e-05	0.00181969
BC017589.2	TPD52L3	tumor protein D52 like 3(TPD52L3)	0.00293954	6.73245e-07	3.7767e-05		NM_030663.1	SMCP	sperm mitochondria associated cysteine rich protein(SMCP)	-0.00455542	7.94333e-05	0.00182894
NM_174909.1	TMEM167A	transmembrane protein 167A(TMEM167A)	0.00255093	7.29192e-07	4.06591e-05		NM_005211	CSF1R	colony stimulating factor 1 receptor(CSF1R)	-0.00455111	8.34978e-05	0.00189891
BC004174.1	NEK6	NIMA related kinase 6(NEK6)	0.00439152	7.51885e-07	4.16733e-05		BC059362.1	RALGDS	ral guanine nucleotide dissociation stimulator(RALGDS)	-0.0095974	8.4949e-05	0.00191778
NM_001545.1	MRPL58	mitochondrial ribosomal protein L58(MRPL58)	0.00390087	7.74731e-07	4.2684e-05		BC024013.2	DNAJB3	DnaJ heat shock protein family (Hsp40) member B3(DNAJB3)	-0.00592016	8.62313e-05	0.00194199
BC011556.1	DDX20	DEAD-box helicase 20(DDX20)	0.0185962	8.01181e-07	4.38801e-05		NM_012430.2	SEC22A	SEC22 homolog A, vesicle trafficking protein(SEC22A)	-0.00252542	8.69487e-05	0.00195339
NM_012227.1	GTPBP6	GTP binding protein 6 (putative)(GTPBP6)	0.00386866	1.01176e-06	5.38212e-05		NM_003157.1	NEK4	NIMA related kinase 4(NEK4)	-0.0139635	9.08429e-05	0.00201641
NM_201263.1	WARS2	tryptophanyl tRNA synthetase 2, mitochondrial(WARS2)	0.00617769	1.08401e-06	5.73347e-05		NM_033105.1	DNAJC5B	DnaJ heat shock protein family (Hsp40) member C5 beta(DNAJC5B)	-0.00316092	0.000100599	0.00221074
NM_130807.1	MOB3A	MOB kinase activator 3A(MOB3A)	0.00751559	1.15243e-06	5.99567e-05		NM_031305.1	arhgap24	Rho GTPase activating protein 24(ARHGAP24)	-0.00548912	0.000104293	0.00227674
NM_032413.1	C15ORF48	chromosome 15 open reading frame 48(C15orf48)	0.00501403	1.15301e-06	5.99567e-05		BC020203.1	GDPD5	glycerophosphodiester phosphodiesterase domain containing 5(GDPD5)	-0.00593283	0.000105532	0.00229836
NM_005205.2	COX6A2	cytochrome c oxidase subunit 6A2(COX6A2)	0.00486852	1.1831e-06	6.11776e-05		NM_032146.2	ARL6	ADP ribosylation factor like GTPase 6(ARL6)	-0.00564305	0.000107388	0.00233329
NM_177524.1	MEST	mesoderm specific transcript(MEST)	0.0049181	1.28467e-06	6.53347e-05		BC033491.1	ADAD2	adenosine deaminase domain containing 2(ADAD2)	-0.00489706	0.00011328	0.00243275
NM_130389.2	TRIM34	tripartite motif containing 34(TRIM34)	0.00287334	1.33129e-06	6.73357e-05		BC041787.1	SLC11A1	solute carrier family 11 member 1(SLC11A1)	-0.00287984	0.000116536	0.00248365
NM_183397.1	PXMP4	peroxisomal membrane protein 4(PXMP4)	0.00518755	1.43174e-06	7.12485e-05		BC010434.1	SPTB	spectrin beta, erythrocytic(SPTB)	-0.00548921	0.000116723	0.00248365
NM_024754.2	PTCD2	pentatricopeptide repeat domain 2(PTCD2)	0.00356473	1.55423e-06	7.69109e-05		NM_024812.1	BAALC	brain and acute leukemia, cytoplasmic(BAALC)	-0.00426917	0.000117025	0.00248374
BC000784.1	BIRC5	baculoviral IAP repeat containing 5(BIRC5)	0.00423792	1.56215e-06	7.69109e-05		NM_002688.2	SEPT5	septin 5(SEPT5)	-0.00526461	0.000117264	0.00248374
BC053989.1	RNF112	ring finger protein 112(RNF112)	0.00531823	1.61388e-06	7.90343e-05		BC026283.1	APOH	apolipoprotein H(APOH)	-0.0037698	0.000125747	0.0026186
NM_197964.1	FMC1	formation of mitochondrial complex V assembly factor 1 homolog(FMC1)	0.00351286	2.05866e-06	9.87247e-05		NM_182728.1	SLC7A8	solute carrier family 7 member 8(SLC7A8)	-0.00364524	0.000131201	0.0027107
NM_001040633.1	PRKAG2	protein kinase AMP-activated non-catalytic subunit gamma 2(PRKAG2)	0.00602998	2.06464e-06	9.87247e-05		BC068068.1	LGALS3	galectin 3(LGALS3)	-0.00480429	0.00013421	0.0027667
NM_138777.1	MRRF	mitochondrial ribosome recycling factor(MRRF)	0.0247064	2.06967e-06	9.87247e-05		BC053656.1	EDIL3	EGF like repeats and discoidin domains 3(EDIL3)	-0.00234842	0.000137097	0.00280745
NM_198517.2	TBC1D10C	TBC1 domain family member 10C(TBC1D10C)	0.00512059	2.07987e-06	9.87247e-05		BC020229.1	ARSD	arylsulfatase D(ARSD)	-0.00234492	0.000153459	0.00309299
BC092404.1	RAPGEF3	Rap guanine nucleotide exchange factor 3(RAPGEF3)	0.00730323	2.26022e-06	0.000106196		NM_139279.3	MCFD2	multiple coagulation factor deficiency 2(MCFD2)	-0.00430132	0.000153782	0.00309299
NM_030613.2	ZFP2	ZFP2 zinc finger protein(ZFP2)	0.00327287	2.68963e-06	0.000125733		BC001671.1	HDDC2	HD domain containing 2(HDDC2)	-0.00250176	0.000160294	0.00318387
NM_002793.2	PSMB1	proteasome subunit beta 1(PSMB1)	0.00713962	2.72422e-06	0.00012671		NM_031954.2	KCTD10	potassium channel tetramerization domain containing 10(KCTD10)	-0.00424458	0.000162618	0.00322311
NM_152727.4	CPNE2	copine 2(CPNE2)	0.00517906	2.8205e-06	0.000130533		NM_006327.2	TIMM23	translocase of inner mitochondrial membrane 23(TIMM23)	-0.0150663	0.000163496	0.00323358
NM_016203.2	PRKAG2	protein kinase AMP-activated non-catalytic subunit gamma 2(PRKAG2)	0.00588204	3.15206e-06	0.000145152		BC047869.1	Cox4I1	cytochrome c oxidase subunit 4I1(COX4I1)	-0.00356979	0.000165163	0.00325265
BC048970.1	TTLL7	tubulin tyrosine ligase like 7(TTLL7)	0.00453098	3.33795e-06	0.000152951		NM_030971.3	SFXN3	sideroflexin 3(SFXN3)	-0.00328192	0.000174812	0.00337799
NM_019103.1	ZMAT5	zinc finger matrin-type 5(ZMAT5)	0.00314395	3.51897e-06	0.000159665		BC051762.1	C20orf96	chromosome 20 open reading frame 96(C20orf96)	-0.00321649	0.000180089	0.00346341
BC031549.1	CLK1	CDC like kinase 1(CLK1)	0.00750903	3.6996e-06	0.000167041		NM_001261.2	CDK9	cyclin dependent kinase 9(CDK9)	-0.0140775	0.00018304	0.00348887
XM_084990.6	NA	NA	0.00362934	3.77581e-06	0.000168835		NM_182612.1	PDDC1	Parkinson disease 7 domain containing 1(PDDC1)	-0.00287806	0.000195594	0.00370228
BC010125.1	HMCES	5-hydroxymethylcytosine (hmC) binding, ES cell-specific(HMCES)	0.0212012	4.10052e-06	0.000182473		BC032372.1	RALGPS1	Ral GEF with PH domain and SH3 binding motif 1(RALGPS1)	-0.016627	0.000203904	0.00379745
XM_209489.2	NA	NA	0.00635373	4.26411e-06	0.000188845		NM_002622.3	PFDN1	prefoldin subunit 1(PFDN1)	-0.00428819	0.000204919	0.0038087
BC056146.1	HOOK3	hook microtubule tethering protein 3(HOOK3)	0.0142262	4.3068e-06	0.000189827		NM_001177.2	ARL1	ADP ribosylation factor like GTPase 1(ARL1)	-0.00371898	0.000206618	0.00383259
NM_004813.1	PEX16	peroxisomal biogenesis factor 16(PEX16)	0.00378618	4.42812e-06	0.00019425		NM_182493.1	MYLK3	myosin light chain kinase 3(MYLK3)	-0.0141966	0.000209873	0.00388363
NM_024044.2	slx1b	SLX1 homolog B, structure-specific endonuclease subunit(SLX1B)	0.0162803	4.57906e-06	0.000198985		BC033864.1	BCAT1	branched chain amino acid transaminase 1(BCAT1)	-0.0147742	0.000215841	0.00395608
NM_014065.2	aste1	asteroid homolog 1 (Drosophila)(ASTE1)	0.00414895	4.69759e-06	0.000203182		BC028675.1	MVB12B	multivesicular body subunit 12B(MVB12B)	-0.00809505	0.000218103	0.00398178
BC060806.1	RECK	reversion inducing cysteine rich protein with kazal motifs(RECK)	0.0104548	5.47375e-06	0.000233479		BC035054.2	RAB28	RAB28, member RAS oncogene family(RAB28)	-0.0036843	0.000220763	0.00400664
NM_003584.1	DUSP11	dual specificity phosphatase 11(DUSP11)	0.00379592	5.61455e-06	0.000238387		NM_004571.3	PKNOX1	PBX/knotted 1 homeobox 1(PKNOX1)	-0.0058439	0.000224873	0.00406528
NM_152376.2	UBXN10	UBX domain protein 10(UBXN10)	0.0120507	5.70607e-06	0.000241166		NM_017495.3	RBM38	RNA binding motif protein 38(RBM38)	-0.00290953	0.000229445	0.00413984
NM_003562.2	SLC25A11	solute carrier family 25 member 11(SLC25A11)	0.00362922	6.06326e-06	0.0002528		BC104212.1	EXOG	exo/endonuclease G(EXOG)	-0.00336582	0.000238876	0.00428297
NM_018910.2	PCDHA7	protocadherin alpha 7(PCDHA7)	0.00321711	6.24183e-06	0.000258093		BC032229.1	AXL	AXL receptor tyrosine kinase(AXL)	-0.00415339	0.000246732	0.0043834
NM_003724.1	JRK	Jrk helix-turn-helix protein(JRK)	0.00500461	6.24597e-06	0.000258093		NM_206855.1	QKI	QKI, KH domain containing RNA binding(QKI)	-0.00571172	0.000247919	0.00439606
NM_021925.1	LDAH	lipid droplet associated hydrolase(LDAH)	0.0134465	6.58927e-06	0.000271068		NM_030755.1	TMX1	thioredoxin related transmembrane protein 1(TMX1)	-0.00349978	0.000272212	0.00473608
BC000974.2	WDR45B	WD repeat domain 45B(WDR45B)	0.00307001	6.76167e-06	0.000276929		BC057768.1	CSH1	chorionic somatomammotropin hormone 1(CSH1)	-0.00392112	0.000285784	0.00494433
NM_144982.1	ZFC3H1	zinc finger C3H1-type containing(ZFC3H1)	0.00553988	6.9486e-06	0.000280857		NM_015610.1	WIPI2	WD repeat domain, phosphoinositide interacting 2(WIPI2)	-0.00364422	0.000287127	0.00494906
NM_004382.2	CRHR1	corticotropin releasing hormone receptor 1(CRHR1)	0.0186003	7.03884e-06	0.000283267		NM_016041.1	DERL2	derlin 2(DERL2)	-0.00335687	0.000289788	0.00496718
BC005297.1	KMO	kynurenine 3-monooxygenase(KMO)	0.00596923	7.21326e-06	0.000287158		NM_000045.2	ARG1	arginase 1(ARG1)	-0.00401928	0.00029758	0.00506926
BC006375.2	DYRK2	dual specificity tyrosine phosphorylation regulated kinase 2(DYRK2)	0.00486494	7.21695e-06	0.000287158		NM_052819.1	CARD14	caspase recruitment domain family member 14(CARD14)	-0.00330857	0.000297934	0.00506926
BC002430.1	ALDH3A2	aldehyde dehydrogenase 3 family member A2(ALDH3A2)	0.00412473	7.2287e-06	0.000287158		BC030237.1	SLC22A18AS	solute carrier family 22 member 18 antisense(SLC22A18AS)	-0.0041621	0.000299557	0.0050782
NM_024692.3	CLIP4	CAP-Gly domain containing linker protein family member 4(CLIP4)	0.00573585	7.98288e-06	0.000313242		BC007048.1	ZMYM5	zinc finger MYM-type containing 5(ZMYM5)	-0.0062025	0.000307186	0.00516966
NM_006790.1	MYOT	myotilin(MYOT)	0.00446673	8.02805e-06	0.000313242		NM_002305.2	LGALS1	galectin 1(LGALS1)	-0.00333561	0.000317153	0.00529887
NM_145265.1	CCDC127	coiled-coil domain containing 127(CCDC127)	0.0025782	8.04753e-06	0.000313242		NM_003891.1	PROZ	protein Z, vitamin K dependent plasma glycoprotein(PROZ)	-0.0017799	0.000328651	0.00544186
BC007956.1	PARS2	prolyl-tRNA synthetase 2, mitochondrial (putative)(PARS2)	0.00273	8.05442e-06	0.000313242		NM_024594.1	PANK3	pantothenate kinase 3(PANK3)	-0.00263093	0.000334056	0.00548232
BC032499.1	GBGT1	globoside alpha-1,3-N-acetylgalactosaminyltransferase 1(GBGT1)	0.0173952	8.0899e-06	0.000313306		NM_016212.1	TP53TG3	TP53 target 3(TP53TG3)	-0.00348563	0.000343983	0.00560954
NM_022156.3	DUS1L	dihydrouridine synthase 1 like(DUS1L)	0.0048534	8.25517e-06	0.000317053		XM_370653.2	NA	NA	-0.00568412	0.000344233	0.00560954
NM_001031715.1	IQCH	IQ motif containing H(IQCH)	0.00302908	9.68648e-06	0.000362988		NM_004469.2	VEGFD	vascular endothelial growth factor D(VEGFD)	-0.00378211	0.00035025	0.00569757
NM_014815.2	MED24	mediator complex subunit 24(MED24)	0.00389392	9.77945e-06	0.000364994		BC000417.1	SMUG1	single-strand-selective monofunctional uracil-DNA glycosylase 1(SMUG1)	-0.00240076	0.000357272	0.00579144
BC004368.1	PSME2	proteasome activator subunit 2(PSME2)	0.016478	1.08109e-05	0.000397984		NM_182724.1	CREM	cAMP responsive element modulator(CREM)	-0.00472073	0.000358484	0.00580092
NM_002880.1	RAF1	Raf-1 proto-oncogene, serine/threonine kinase(RAF1)	0.00506593	1.12251e-05	0.000410245		BC020975.1	TSKU	tsukushi, small leucine rich proteoglycan(TSKU)	-0.00204981	0.000360456	0.00582265
BC057770.1	SLC27A2	solute carrier family 27 member 2(SLC27A2)	0.00281644	1.12602e-05	0.000410245		NM_018438.2	FBXO6	F-box protein 6(FBXO6)	-0.00304792	0.000366492	0.00588932
NM_032181.1	EVA1A	eva-1 homolog A, regulator of programmed cell death(EVA1A)	0.0165356	1.13021e-05	0.000410245		NM_003063.1	SLN	sarcolipin(SLN)	-0.00626405	0.000398034	0.00629778
NM_003092.3	SNRPB2	small nuclear ribonucleoprotein polypeptide B2(SNRPB2)	0.00445444	1.13765e-05	0.000411332		NM_173501.1	c16orf52	chromosome 16 open reading frame 52(C16orf52)	-0.0034387	0.000404752	0.00637699
BC040183.2	RAPGEF4	Rap guanine nucleotide exchange factor 4(RAPGEF4)	0.00646917	1.18269e-05	0.000425954		BC052600.1	ZNF718	zinc finger protein 718(ZNF718)	-0.00268492	0.000413822	0.00647016
NM_017840.1	MRPL16	mitochondrial ribosomal protein L16(MRPL16)	0.00317089	1.20849e-05	0.000433559		BC022098.1	NA	NA	-0.00410051	0.000428665	0.00665726
BC017305.1	SIRT7	sirtuin 7(SIRT7)	0.00468782	1.2136e-05	0.000433708		NM_001039656.1	TESMIN	testis expressed metallothionein like protein(TESMIN)	-0.00629826	0.000440108	0.0067894
NM_025221.4	KCNIP4	potassium voltage-gated channel interacting protein 4(KCNIP4)	0.0161031	1.30578e-05	0.00046131		NM_002753.2	MAPK10	mitogen-activated protein kinase 10(MAPK10)	-0.00340638	0.000442917	0.00681581
NM_152757.1	C20orf166-AS1	C20orf166 antisense RNA 1(C20orf166-AS1)	0.00375333	1.34047e-05	0.000471763		NM_152318.1	c12orf45	chromosome 12 open reading frame 45(C12orf45)	-0.00418856	0.000460752	0.00696849
BC040679.2	RAB15	RAB15, member RAS oncogene family(RAB15)	0.0128042	1.40241e-05	0.000487996		NM_033671.1	CCNB3	cyclin B3(CCNB3)	-0.0121187	0.000469428	0.00707659
NM_021117.1	CRY2	cryptochrome circadian clock 2(CRY2)	0.00528637	1.4477e-05	0.000501871		NM_005867.2	DSCR4	Down syndrome critical region 4(DSCR4)	-0.0031172	0.000472741	0.0070804
NM_014864.2	FAM20B	FAM20B, glycosaminoglycan xylosylkinase(FAM20B)	0.00271509	1.54899e-05	0.000527112		NM_207506.1	SAMD12	sterile alpha motif domain containing 12(SAMD12)	-0.00555496	0.000477031	0.00711432
NM_015929.2	LIPT1	lipoyltransferase 1(LIPT1)	0.00283355	1.60728e-05	0.00054098		NM_005079.2	TPD52	tumor protein D52(TPD52)	-0.00641856	0.000500126	0.00737129
NM_032892.1	FRMD5	FERM domain containing 5(FRMD5)	0.014743	1.66751e-05	0.000559221		BC007606.1	NA	NA	-0.00435247	0.000501235	0.00737588
XM_373810.3	NA	NA	0.0107364	1.70155e-05	0.000568574		BC035350.1	CYP4F12	cytochrome P450 family 4 subfamily F member 12(CYP4F12)	-0.00417672	0.000510562	0.00747747
XM_291436.1	NA	NA	0.00492429	1.85203e-05	0.000616631		BC030767.1	C5orf58	chromosome 5 open reading frame 58(C5orf58)	-0.00716485	0.000517008	0.00754798
NM_014296.2	CAPN7	calpain 7(CAPN7)	0.0200507	1.87539e-05	0.000622174		XM_371901.1	NA	NA	-0.00187665	0.000530057	0.00770205
NM_001657.2	AREG	amphiregulin(AREG)	0.00971628	1.91901e-05	0.000632444		NM_017949.1	NA	NA	-0.00396082	0.000534354	0.00773242
NM_004078.1	CSRP1	cysteine and glycine rich protein 1(CSRP1)	0.00858162	1.92002e-05	0.000632444		BC002460.1	MRPS30	mitochondrial ribosomal protein S30(MRPS30)	-0.00163253	0.000547885	0.00788682
BC056415.1	RPAP3	RNA polymerase II associated protein 3(RPAP3)	0.0207142	1.95097e-05	0.000638924		BC016979.1	NECAB2	N-terminal EF-hand calcium binding protein 2(NECAB2)	-0.00357526	0.000551879	0.00793198
BC014949.1	DHX58	DExH-box helicase 58(DHX58)	0.00414793	1.9535e-05	0.000638924		NM_006775.1	QKI	QKI, KH domain containing RNA binding(QKI)	-0.00550609	0.00056499	0.00809527
BC062423.1	MTURN	maturin, neural progenitor differentiation regulator homolog(MTURN)	0.00293521	2.03773e-05	0.000661799		NM_001008387.1	REG3G	regenerating family member 3 gamma(REG3G)	-0.00390408	0.000579266	0.00827421
NM_004991.1	MECOM	MDS1 and EVI1 complex locus(MECOM)	0.00264476	2.13353e-05	0.000687098		BC022189.2	C17orf47	chromosome 17 open reading frame 47(C17orf47)	-0.0048617	0.000584989	0.00830469
NM_003049.1	SLC10A1	solute carrier family 10 member 1(SLC10A1)	0.00192166	2.13759e-05	0.000687098		NM_000965.2	RARB	retinoic acid receptor beta(RARB)	-0.006614	0.000604044	0.00853593
BC022254.1	DCLRE1C	DNA cross-link repair 1C(DCLRE1C)	0.00310737	2.1379e-05	0.000687098		NM_178833.3	SLC9B2	solute carrier family 9 member B2(SLC9B2)	-0.00258974	0.000606908	0.00856333
NM_002827.2	PTPN1	protein tyrosine phosphatase, non-receptor type 1(PTPN1)	0.00480166	2.20317e-05	0.000700776		NM_018339.3	RFK	riboflavin kinase(RFK)	-0.00343282	0.000608846	0.0085776
BC021121.1	WNK1	WNK lysine deficient protein kinase 1(WNK1)	0.0182919	2.24167e-05	0.000710578		NM_001008711.1	RBPMS	RNA binding protein with multiple splicing(RBPMS)	-0.00625705	0.000625998	0.00877549
BC046567.1	SLC37A3	solute carrier family 37 member 3(SLC37A3)	0.0161425	2.34064e-05	0.000736903		BC000772.1	NA	NA	-0.00261479	0.000626685	0.00877549
NM_012153.1	EHF	ETS homologous factor(EHF)	0.00323649	2.43886e-05	0.000765224		NM_005253.1	FOSL2	FOS like 2, AP-1 transcription factor subunit(FOSL2)	-0.00558626	0.000632592	0.00883148
NM_003868.1	FGF16	fibroblast growth factor 16(FGF16)	0.00408528	2.57123e-05	0.000804031		NM_006752.4	MED22	mediator complex subunit 22(MED22)	-0.00653942	0.000662896	0.00918528
NM_005781.2	TNK2	tyrosine kinase non receptor 2(TNK2)	0.00818242	2.61328e-05	0.000811843		BC050537.2	MFSD6	major facilitator superfamily domain containing 6(MFSD6)	-0.00374141	0.000672483	0.00930419
NM_032448.1	FAM120B	family with sequence similarity 120B(FAM120B)	0.0202604	2.63386e-05	0.000815351		BC025383.2	SOHLH2	spermatogenesis and oogenesis specific basic helix-loop-helix 2(SOHLH2)	-0.0024292	0.000685134	0.00945097
NM_080588.1	PTPN7	protein tyrosine phosphatase, non-receptor type 7(PTPN7)	0.0097293	2.65944e-05	0.000820525		NM_022088.2	zfp64	ZFP64 zinc finger protein(ZFP64)	-0.00255307	0.000706608	0.00970381
BC035747.1	SLC35A2	solute carrier family 35 member A2(SLC35A2)	0.00255513	2.70905e-05	0.000833055		BC052946.1	NCAM2	neural cell adhesion molecule 2(NCAM2)	-0.00903214	0.000711307	0.00973943
NM_001001550.1	GRB10	growth factor receptor bound protein 10(GRB10)	0.00606721	2.75025e-05	0.000842372		BC053660.1	PNPT1	polyribonucleotide nucleotidyltransferase 1(PNPT1)	-0.00350048	0.000718137	0.0097986
NM_000461.3	THRB	thyroid hormone receptor beta(THRB)	0.00472692	2.75755e-05	0.000842372		NM_144578.1	MAPK1IP1L	mitogen-activated protein kinase 1 interacting protein 1 like(MAPK1IP1L)	-0.00930618	0.000718804	0.0097986
BC011779.2	NA	NA	0.00240231	2.78555e-05	0.000845345		NM_001008896.1	ZNF436-AS1	ZNF436 antisense RNA 1(ZNF436-AS1)	-0.00341888	0.000737872	0.0100143
BC051849.2	RPAIN	RPA interacting protein(RPAIN)	0.0159624	2.84132e-05	0.000859453		BC052995.2	PPP6R2	protein phosphatase 6 regulatory subunit 2(PPP6R2)	-0.00366227	0.000756527	0.0101388
BC058823.1	DYNC2LI1	dynein cytoplasmic 2 light intermediate chain 1(DYNC2LI1)	0.0117935	2.88953e-05	0.000871189		BC004410.1	CASZ1	castor zinc finger 1(CASZ1)	-0.00630776	0.000806002	0.0107189
NM_001013705.1	NA	NA	0.00355592	3.01177e-05	0.000905096		NM_206853.1	QKI	QKI, KH domain containing RNA binding(QKI)	-0.0055221	0.000812411	0.0107886
NM_203302.2	RPL23AP82	ribosomal protein L23a pseudogene 82(RPL23AP82)	0.00407473	3.02373e-05	0.000905748		BC020814.1	SUGT1P3	SGT1 homolog, MIS12 kinetochore complex assembly cochaperone pseudogene 3(SUGT1P3)	-0.0105534	0.000822124	0.0108835
NM_025091.2	ASMTL-AS1	ASMTL antisense RNA 1(ASMTL-AS1)	0.00295434	3.04964e-05	0.000910564		BC028565.1	CCDC88C	coiled-coil domain containing 88C(CCDC88C)	-0.0052615	0.000830613	0.0109052
NM_001030002.1	GRB7	growth factor receptor bound protein 7(GRB7)	0.00579623	3.06585e-05	0.000912461		NM_000619.2	IFNG	interferon gamma(IFNG)	-0.00384397	0.000853472	0.0111736
BC002555.1	CLK3	CDC like kinase 3(CLK3)	0.00360771	3.18333e-05	0.000941372		NM_030636.1	EEPD1	endonuclease/exonuclease/phosphatase family domain containing 1(EEPD1)	-0.00408573	0.000864492	0.0112701
BC012761.1	NEK6	NIMA related kinase 6(NEK6)	0.00452969	3.25936e-05	0.000960785		NM_138738.1	fcrl2	Fc receptor like 2(FCRL2)	-0.0038068	0.000868659	0.0113012
NM_153329.2	ALDH16A1	aldehyde dehydrogenase 16 family member A1(ALDH16A1)	0.00718425	3.30631e-05	0.000971529		BC007742.1	EXOSC5	exosome component 5(EXOSC5)	-0.00380033	0.000899757	0.0116444
BC019300.1	FAM127B	family with sequence similarity 127 member B(FAM127B)	0.0136402	3.34372e-05	0.000979413		BC002951.1	SEC61A1	Sec61 translocon alpha 1 subunit(SEC61A1)	-0.00297041	0.000903315	0.0116612
NM_001258.1	CDK3	cyclin dependent kinase 3(CDK3)	0.0042986	3.48343e-05	0.00101712		BC051382.1	MDP1	magnesium dependent phosphatase 1(MDP1)	-0.00362227	0.000914184	0.0117851
BC001446.2	DPP3	dipeptidyl peptidase 3(DPP3)	0.00757872	3.58452e-05	0.00104007		BC028425.1	MLC1	megalencephalic leukoencephalopathy with subcortical cysts 1(MLC1)	-0.00405514	0.000917239	0.0117916
BC040141.1	NR2C1	nuclear receptor subfamily 2 group C member 1(NR2C1)	0.0174785	3.65528e-05	0.00105729		NM_000904.1	NQO2	NAD(P)H quinone dehydrogenase 2(NQO2)	-0.00524569	0.000918842	0.0117958
NM_032545.2	CFC1	cripto, FRL-1, cryptic family 1(CFC1)	0.0109707	3.68221e-05	0.00106176		NM_024548.2	CEP97	centrosomal protein 97(CEP97)	-0.00435494	0.000941454	0.012036
NM_020685.1	C3orf14	chromosome 3 open reading frame 14(C3orf14)	0.00295336	3.71269e-05	0.00106722		NM_012113.1	CA14	carbonic anhydrase 14(CA14)	-0.00280716	0.000950082	0.0120962
NM_005607.1	PTK2	protein tyrosine kinase 2(PTK2)	0.00362255	3.83425e-05	0.00109539		BC062471.1	CFAP161	cilia and flagella associated protein 161(CFAP161)	-0.00415786	0.000957267	0.012171
BC022297.1	DGKE	diacylglycerol kinase epsilon(DGKE)	0.00234409	4.12103e-05	0.00117007		BC040107.1	CRCP	CGRP receptor component(CRCP)	-0.00501947	0.000972743	0.012317
NM_004217.1	AURKB	aurora kinase B(AURKB)	0.00358601	4.1412e-05	0.0011722		NM_003953.4	MPZL1	myelin protein zero like 1(MPZL1)	-0.00326023	0.000978505	0.0123561
NM_020661.1	AICDA	activation induced cytidine deaminase(AICDA)	0.00414937	4.165e-05	0.00117525		BC038838.1	PRR16	proline rich 16(PRR16)	-0.00648745	0.000984927	0.0124034
NM_018111.1	C19orf73	chromosome 19 open reading frame 73(C19orf73)	0.003634	4.20001e-05	0.00117804		BC025399.1	PROK1	prokineticin 1(PROK1)	-0.0110002	0.000994174	0.0124935
NM_001487.1	BLOC1S1	biogenesis of lysosomal organelles complex 1 subunit 1(BLOC1S1)	0.00546529	4.30515e-05	0.00120025		BC037547.1	CDC20B	cell division cycle 20B(CDC20B)	-0.0020793	0.000995147	0.0124935
NM_014719.1	TCAF1	TRPM8 channel associated factor 1(TCAF1)	0.00224282	4.34194e-05	0.00120688		NM_005254.3	GABPB1	GA binding protein transcription factor beta subunit 1(GABPB1)	-0.00547603	0.0010342	0.0128837
NM_004196.2	CDKL1	cyclin dependent kinase like 1(CDKL1)	0.00402514	4.36342e-05	0.00120922		NM_002497	NEK2	NIMA related kinase 2(NEK2)	-0.00938733	0.001039	0.0129261
BC008803.1	EYA2	EYA transcriptional coactivator and phosphatase 2(EYA2)	0.0126706	4.42276e-05	0.00121988		NM_032930.1	c11orf70	chromosome 11 open reading frame 70(C11orf70)	-0.00187044	0.00104737	0.0130127
NM_181655.1	C17orf58	chromosome 17 open reading frame 58(C17orf58)	0.00496771	4.42826e-05	0.00121988		BC009631.1	ECI1	enoyl-CoA delta isomerase 1(ECI1)	-0.00466225	0.00105697	0.0131144
BC013740.1	SLC2A6	solute carrier family 2 member 6(SLC2A6)	0.0168625	4.48264e-05	0.00122387		BC069185.1	fcrl2	Fc receptor like 2(FCRL2)	-0.0040748	0.00105974	0.0131311
BC064898.1	C3orf33	chromosome 3 open reading frame 33(C3orf33)	0.00228446	4.50747e-05	0.00122387		NM_016599.2	MYOZ2	myozenin 2(MYOZ2)	-0.00214916	0.00106469	0.0131539
BC093068.1	TSFM	Ts translation elongation factor, mitochondrial(TSFM)	0.00437271	4.52753e-05	0.00122387		NM_000737.2	CGB3	chorionic gonadotropin beta subunit 3(CGB3)	-0.00370374	0.00107098	0.013188
NM_144613.3	COX6B2	cytochrome c oxidase subunit 6B2(COX6B2)	0.00351605	4.53529e-05	0.00122387		NM_021123.1	GAGE7	G antigen 7(GAGE7)	-0.00358131	0.00107155	0.013188
NM_001007232.1	Card17	caspase recruitment domain family member 17(CARD17)	0.0127793	4.56185e-05	0.00122746		BC092476.1	RBPMS	RNA binding protein with multiple splicing(RBPMS)	-0.00432281	0.00113137	0.0137608
BC024289.1	NA	NA	0.0272213	4.62828e-05	0.00123813		BC003608.1	RBPMS	RNA binding protein with multiple splicing(RBPMS)	-0.00430665	0.00115376	0.0139964
BC050442.1	HOXC4	homeobox C4(HOXC4)	0.00405084	4.65313e-05	0.00124119		BC002381.2	SEPHS2	selenophosphate synthetase 2(SEPHS2)	-0.00493876	0.00117425	0.0141338
BC017054.1	mthfd2	methylenetetrahydrofolate dehydrogenase (NADP+ dependent) 2, methenyltetrahydrofolate cyclohydrolase(MTHFD2)	0.0200452	4.6732e-05	0.00124296		NM_176823.2	S100A7A	S100 calcium binding protein A7A(S100A7A)	-0.00450886	0.00119876	0.0143542
BC068602.1	SUCLG2	succinate-CoA ligase GDP-forming beta subunit(SUCLG2)	0.0123927	4.70303e-05	0.00124467		BC015848.1	GLOD4	glyoxalase domain containing 4(GLOD4)	-0.00265757	0.00125607	0.0149437
NM_017735.3	TTC27	tetratricopeptide repeat domain 27(TTC27)	0.00492676	4.92938e-05	0.0012962		BC032957.1	C1orf111	chromosome 1 open reading frame 111(C1orf111)	-0.00257706	0.00127079	0.0150994
NM_004461.1	FARSA	phenylalanyl-tRNA synthetase alpha subunit(FARSA)	0.00402904	4.98469e-05	0.00130334		BC053617.1	BCL10	B-cell CLL/lymphoma 10(BCL10)	-0.00398062	0.00128816	0.0152862
BC000583.1	THOP1	thimet oligopeptidase 1(THOP1)	0.0116505	5.00146e-05	0.00130404		NM_021198.1	CTDSP1	CTD small phosphatase 1(CTDSP1)	-0.00576068	0.00130139	0.0153644
BC005902.1	BLVRA	biliverdin reductase A(BLVRA)	0.0138325	5.0477e-05	0.0013124		BC017781.1	EMCN	endomucin(EMCN)	-0.00627375	0.00131273	0.0154485
BC070374.1	PON3	paraoxonase 3(PON3)	0.0125466	5.12447e-05	0.00132863		BC006456.1	FAM21C	family with sequence similarity 21 member C(FAM21C)	-0.00618021	0.00135522	0.0158784
NM_002927.3	RGS13	regulator of G-protein signaling 13(RGS13)	0.00528302	5.16563e-05	0.00133556		BC056918.1	GSTO2	glutathione S-transferase omega 2(GSTO2)	-0.00247466	0.00135992	0.0159133
NM_022977.1	ACSL4	acyl-CoA synthetase long-chain family member 4(ACSL4)	0.00497217	5.25769e-05	0.00135558		NM_001033578.1	SGK3	serum/glucocorticoid regulated kinase family member 3(SGK3)	-0.00835612	0.00136654	0.0159705
BC030287.1	MPP2	membrane palmitoylated protein 2(MPP2)	0.0192633	5.30475e-05	0.00136325		BC012746.1	MESDC2	mesoderm development candidate 2(MESDC2)	-0.0048639	0.00139134	0.0161381
NM_016210.1	C3orf18	chromosome 3 open reading frame 18(C3orf18)	0.0167501	5.31691e-05	0.00136325		NM_172240.1	POC1B	POC1 centriolar protein B(POC1B)	-0.00733574	0.00140523	0.0162585
BC057803.1	HS3ST1	heparan sulfate-glucosamine 3-sulfotransferase 1(HS3ST1)	0.00475241	5.47907e-05	0.00140095		NM_018184.1	ARL8B	ADP ribosylation factor like GTPase 8B(ARL8B)	-0.0028243	0.00142039	0.0163522
BC022379.1	SLC22A9	solute carrier family 22 member 9(SLC22A9)	0.016612	5.64377e-05	0.0014312		NM_016561.1	BFAR	bifunctional apoptosis regulator(BFAR)	-0.00276916	0.00145031	0.0165731
NM_178044.1	slx1b	SLX1 homolog B, structure-specific endonuclease subunit(SLX1B)	0.0159637	5.73649e-05	0.00145059		BC068599.1	PLEKHM2	pleckstrin homology and RUN domain containing M2(PLEKHM2)	-0.00250123	0.00145157	0.0165731
NM_005536.2	IMPA1	inositol monophosphatase 1(IMPA1)	0.00310702	5.7516e-05	0.00145059		NM_058179.1	PSAT1	phosphoserine aminotransferase 1(PSAT1)	-0.00372932	0.00145447	0.0165795
NM_001002913.1	PTRH1	peptidyl-tRNA hydrolase 1 homolog(PTRH1)	0.00418984	5.94951e-05	0.00149237		NM_002822.1	TWF1	twinfilin actin binding protein 1(TWF1)	-0.00392641	0.00145792	0.0165984
BC020810.1	CHD2	chromodomain helicase DNA binding protein 2(CHD2)	0.0175331	6.03289e-05	0.0015092		NM_005046.2	KLK7	kallikrein related peptidase 7(KLK7)	-0.00257984	0.00147899	0.0168176
BC036784.1	RASGEF1B	RasGEF domain family member 1B(RASGEF1B)	0.00195813	6.07287e-05	0.00151511		BC010629.1	ODF2	outer dense fiber of sperm tails 2(ODF2)	-0.0039121	0.00151009	0.0170042
BC000953.2	RIOK2	RIO kinase 2(RIOK2)	0.00335326	6.12282e-05	0.0015205		BC060780.1	alpk1	alpha kinase 1(ALPK1)	-0.00288951	0.0015204	0.0170789
NM_004451.3	ESRRA	estrogen related receptor alpha(ESRRA)	0.0169394	6.12732e-05	0.0015205		NM_004567.2	PFKFB4	6-phosphofructo-2-kinase/fructose-2,6-biphosphatase 4(PFKFB4)	-0.00373409	0.00152833	0.0171108
NM_004332.1	BPHL	biphenyl hydrolase like(BPHL)	0.0125716	6.14967e-05	0.00152196		NM_145013.1	C11orf45	chromosome 11 open reading frame 45(C11orf45)	-0.0019112	0.00152881	0.0171108
BC017012.1	IWS1	IWS1, SUPT6H interacting protein(IWS1)	0.00251781	6.17286e-05	0.00152343		NM_013385.2	CYTH4	cytohesin 4(CYTH4)	-0.00351428	0.00153374	0.0171453
BC022983.1	LNX1	ligand of numb-protein X 1(LNX1)	0.00349035	6.19424e-05	0.00152343		NM_153215.1	LSMEM2	leucine rich single-pass membrane protein 2(LSMEM2)	-0.00222319	0.00153814	0.0171737
BC039654.1	TBCD	tubulin folding cofactor D(TBCD)	0.00364848	6.23288e-05	0.00152343		NM_004712.3	HGS	hepatocyte growth factor-regulated tyrosine kinase substrate(HGS)	-0.00498171	0.00154543	0.0172093
BC067221.1	GPX2	glutathione peroxidase 2(GPX2)	0.0111652	6.27007e-05	0.00152352		NM_030673.1	SEC13	SEC13 homolog, nuclear pore and COPII coat complex component(SEC13)	-0.00325133	0.00156954	0.0173568
BC006793.1	GATA3	GATA binding protein 3(GATA3)	0.00914772	6.38473e-05	0.00154704		NM_182597.1	LSMEM1	leucine rich single-pass membrane protein 1(LSMEM1)	-0.00612937	0.00157255	0.0173693
BC036899.1	CPEB4	cytoplasmic polyadenylation element binding protein 4(CPEB4)	0.00515777	6.47625e-05	0.00156512		NM_004440.1	EPHA7	EPH receptor A7(EPHA7)	-0.00839699	0.00158142	0.0174465
NM_014481.2	APEX2	apurinic/apyrimidinic endodeoxyribonuclease 2(APEX2)	0.0034108	6.65578e-05	0.00160417		NM_153261.3	CNEP1R1	CTD nuclear envelope phosphatase 1 regulatory subunit 1(CNEP1R1)	-0.00285018	0.00165166	0.0180386
NM_144598.1	LRRC28	leucine rich repeat containing 28(LRRC28)	0.00279308	6.69492e-05	0.00160417		BC051731.1	MAPK10	mitogen-activated protein kinase 10(MAPK10)	-0.00378193	0.00165263	0.0180386
BC025703.1	CD247	CD247 molecule(CD247)	0.0138723	6.70713e-05	0.00160417		NM_032472.3	PPIL3	peptidylprolyl isomerase like 3(PPIL3)	-0.00548997	0.00167346	0.018223
NM_032506.1	KIAA1841	KIAA1841(KIAA1841)	0.00233647	6.92634e-05	0.00165233		NM_006571.2	DCTN6	dynactin subunit 6(DCTN6)	-0.00348787	0.00171232	0.0185154
NM_004456.2	EZH2	enhancer of zeste 2 polycomb repressive complex 2 subunit(EZH2)	0.00356803	7.09188e-05	0.00168114		NM_138331.1	RNASE8	ribonuclease A family member 8(RNASE8)	-0.002917	0.00171447	0.0185171
NM_002595.1	CDK17	cyclin dependent kinase 17(CDK17)	0.00254176	7.09673e-05	0.00168114		BC012616.1	BHMT	betaine--homocysteine S-methyltransferase(BHMT)	-0.00430025	0.00179691	0.019228
NM_002355.2	M6PR	mannose-6-phosphate receptor, cation dependent(M6PR)	0.0020137	7.1016e-05	0.00168114		BC031044.1	DNAJA4	DnaJ heat shock protein family (Hsp40) member A4(DNAJA4)	-0.00333013	0.00181473	0.0193515
NM_152420.1	CARNMT1	carnosine N-methyltransferase 1(CARNMT1)	0.00293113	7.22579e-05	0.00170415		BC014218.2	LOC100129138	THAP domain containing, apoptosis associated protein 3 pseudogene(LOC100129138)	-0.0057739	0.0018297	0.0194887
NM_152267.2	RNF185	ring finger protein 185(RNF185)	0.00637569	7.23566e-05	0.00170415		BC054004.1	SEPT9	septin 9(SEPT9)	-0.00433493	0.00184323	0.0195878
NM_021107.1	MRPS12	mitochondrial ribosomal protein S12(MRPS12)	0.00274253	7.45513e-05	0.00174695		BC023546.2	LIMCH1	LIM and calponin homology domains 1(LIMCH1)	-0.0120382	0.00186472	0.0197675
NM_014239.1	EIF2B2	eukaryotic translation initiation factor 2B subunit beta(EIF2B2)	0.00625334	7.57809e-05	0.00177128		NM_002739.1	prkcg	protein kinase C gamma(PRKCG)	-0.00353899	0.00186655	0.0197675
BC047030.1	UPP1	uridine phosphorylase 1(UPP1)	0.00184726	7.63647e-05	0.00177994		BC004440.1	NINJ1	ninjurin 1(NINJ1)	-0.00270284	0.00189183	0.0199832
BC017100.1	RNF130	ring finger protein 130(RNF130)	0.00351169	7.8372e-05	0.00181807		BC033437.1	DENND1C	DENN domain containing 1C(DENND1C)	-0.0113387	0.00193545	0.0202504
BC006234.1	rhbdd2	rhomboid domain containing 2(RHBDD2)	0.00921595	7.87476e-05	0.00181969		NM_145796.2	POGZ	pogo transposable element with ZNF domain(POGZ)	-0.0055093	0.00193622	0.0202504
BC047374.1	SLC36A4	solute carrier family 36 member 4(SLC36A4)	0.00269697	8.01245e-05	0.00184028		BC048107.1	ZNF333	zinc finger protein 333(ZNF333)	-0.00473661	0.00195186	0.020368
NM_001945.1	HBEGF	heparin binding EGF like growth factor(HBEGF)	0.0158519	8.15395e-05	0.00186814		NM_144594.1	GTSF1	gametocyte specific factor 1(GTSF1)	-0.00450161	0.00197286	0.020564
NM_199346.1	PFN4	profilin family member 4(PFN4)	0.00488712	8.25502e-05	0.00188375		NM_001274	CHEK1	checkpoint kinase 1(CHEK1)	-0.00541675	0.00200659	0.020892
NM_199168.2	CXCL12	C-X-C motif chemokine ligand 12(CXCL12)	0.00873577	8.26279e-05	0.00188375		NM_012198.2	GCA	grancalcin(GCA)	-0.0031892	0.00201222	0.0209271
BC024001.2	LRRC20	leucine rich repeat containing 20(LRRC20)	0.00415676	8.44753e-05	0.00191606		NM_000897.2	NA	NA	-0.00314408	0.00208271	0.0214799
NM_001039468.1	NA	NA	0.00622198	8.46661e-05	0.00191606		NM_138326.1	ACMSD	aminocarboxymuconate semialdehyde decarboxylase(ACMSD)	-0.00256207	0.00208394	0.0214799
NM_024071.2	zfyve21	zinc finger FYVE-type containing 21(ZFYVE21)	0.00528611	8.83233e-05	0.00197604		NM_005851.2	CDK2AP2	cyclin dependent kinase 2 associated protein 2(CDK2AP2)	-0.00630148	0.00208862	0.0215041
NM_024825.2	PODNL1	podocan like 1(PODNL1)	0.00393345	8.83839e-05	0.00197604		NM_018645.3	HES6	hes family bHLH transcription factor 6(HES6)	-0.0103294	0.00210153	0.0216131
BC032393.1	RNF170	ring finger protein 170(RNF170)	0.0150056	8.92955e-05	0.00199161		BC011603.1	RELA	RELA proto-oncogene, NF-kB subunit(RELA)	-0.00525355	0.00210726	0.0216479
NM_000810.2	GABRA5	gamma-aminobutyric acid type A receptor alpha5 subunit(GABRA5)	0.00517232	9.05953e-05	0.00201574		BC058843.1	ZBTB8OS	zinc finger and BTB domain containing 8 opposite strand(ZBTB8OS)	-0.00468214	0.00212923	0.0218494
NM_021237.3	SELENOK	selenoprotein K(SELENOK)	0.00348333	9.12427e-05	0.00202044		BC014658.1	CAAP1	caspase activity and apoptosis inhibitor 1(CAAP1)	-0.00532625	0.00213998	0.0218869
NM_001325.1	CSTF2	cleavage stimulation factor subunit 2(CSTF2)	0.0174829	9.34208e-05	0.00206373		BC031655.1	THEMIS2	thymocyte selection associated family member 2(THEMIS2)	-0.00226898	0.00215829	0.022049
NM_022839.2	MRPS11	mitochondrial ribosomal protein S11(MRPS11)	0.00920621	9.91587e-05	0.00218527		BC001230.1	APH1A	aph-1 homolog A, gamma-secretase subunit(APH1A)	-0.00202174	0.0021606	0.022049
BC006105.1	ATAT1	alpha tubulin acetyltransferase 1(ATAT1)	0.00507979	0.000100792	0.00221074		BC004292.1	JADE2	jade family PHD finger 2(JADE2)	-0.00762378	0.00218805	0.0222381
NM_004236.1	COPS2	COP9 signalosome subunit 2(COPS2)	0.00493684	0.000103242	0.00225912		BC001430.1	pop7	POP7 homolog, ribonuclease P/MRP subunit(POP7)	-0.00320201	0.00225985	0.0227361
BC036391.1	CELF2	CUGBP, Elav-like family member 2(CELF2)	0.0030209	0.00010997	0.00238379		NM_000402.2	G6PD	glucose-6-phosphate dehydrogenase(G6PD)	-0.00282881	0.00227521	0.0228409
NM_006865.1	LILRA3	leukocyte immunoglobulin like receptor A3(LILRA3)	0.0130141	0.000110557	0.00239093		BC037900.2	CTBP2	C-terminal binding protein 2(CTBP2)	-0.00432612	0.00234123	0.023377
NM_181837.1	ORC3	origin recognition complex subunit 3(ORC3)	0.00254347	0.000112947	0.00243275		BC023152.1	GYG2	glycogenin 2(GYG2)	-0.00511646	0.00235436	0.023482
NM_032036.2	IFI27L2	interferon alpha inducible protein 27 like 2(IFI27L2)	0.0161385	0.000113035	0.00243275		NM_018584.4	CAMK2N1	calcium/calmodulin dependent protein kinase II inhibitor 1(CAMK2N1)	-0.00578073	0.00236312	0.02351
BC028040.1	CNP	2',3'-cyclic nucleotide 3' phosphodiesterase(CNP)	0.0160287	0.000115008	0.00246415		NM_033316.2	MELTF	melanotransferrin(MELTF)	-0.00452544	0.00237114	0.0235413
BC048251.1	ZDHHC12	zinc finger DHHC-type containing 12(ZDHHC12)	0.00702466	0.000116284	0.00248365		BC036080.1	GABPB1	GA binding protein transcription factor beta subunit 1(GABPB1)	-0.00394096	0.00242082	0.0238088
NM_002628.3	PFN2	profilin 2(PFN2)	0.0186784	0.000119053	0.00251589		NM_001010971.1	SAMD13	sterile alpha motif domain containing 13(SAMD13)	-0.0044204	0.00242203	0.0238088
NM_001888.2	CRYM	crystallin mu(CRYM)	0.0139745	0.000120278	0.00253598		BC023514.2	NRSN1	neurensin 1(NRSN1)	-0.00339131	0.00245139	0.0240615
NM_001799.2	CDK7	cyclin dependent kinase 7(CDK7)	0.0202892	0.000121955	0.00256549		BC007872.1	TK1	thymidine kinase 1(TK1)	-0.00301629	0.00246478	0.0241453
NM_004073.2	PLK3	polo like kinase 3(PLK3)	0.0054429	0.000122616	0.00257355		NM_032294.2	CAMKK1	calcium/calmodulin dependent protein kinase kinase 1(CAMKK1)	-0.00489133	0.00251074	0.0244884
NM_004889.2	ATP5J2	ATP synthase, H+ transporting, mitochondrial Fo complex subunit F2(ATP5J2)	0.00196777	0.000124723	0.00261186		BC102021.1	CRYBB3	crystallin beta B3(CRYBB3)	-0.00298592	0.0025237	0.0245889
NM_032625.1	C7orf13	chromosome 7 open reading frame 13(C7orf13)	0.00270907	0.000125632	0.0026186		NM_003403.3	YY1	YY1 transcription factor(YY1)	-0.00275226	0.00254766	0.0247346
NM_000593.5	TAP1	transporter 1, ATP binding cassette subfamily B member(TAP1)	0.00300889	0.000125894	0.0026186		BC001274.1	CDK13	cyclin dependent kinase 13(CDK13)	-0.0025885	0.00260395	0.0251851
BC054508.1	EPB41L5	erythrocyte membrane protein band 41 like 5(EPB41L5)	0.0140141	0.000127362	0.00264318		BC054022.1	PAGE2	PAGE family member 2(PAGE2)	-0.00469385	0.00261365	0.0252423
NM_003177.3	SYK	spleen associated tyrosine kinase(SYK)	0.00527359	0.000130793	0.00270832		BC033726.1	CCDC82	coiled-coil domain containing 82(CCDC82)	-0.00267378	0.00263803	0.0254086
BC016389.1	SLC35F6	solute carrier family 35 member F6(SLC35F6)	0.00836716	0.000134973	0.00277625		BC025990.1	HS2ST1	heparan sulfate 2-O-sulfotransferase 1(HS2ST1)	-0.00287461	0.00267264	0.0256742
NM_152295.3	TARS	threonyl-tRNA synthetase(TARS)	0.0175803	0.000136554	0.00280254		NM_174903.2	rnf151	ring finger protein 151(RNF151)	-0.0118557	0.00269707	0.0258695
NM_032328.1	EFCAB2	EF-hand calcium binding domain 2(EFCAB2)	0.00487757	0.000140132	0.00286326		NM_000298.4	PKLR	pyruvate kinase, liver and RBC(PKLR)	-0.00383698	0.0027105	0.0259364
NM_178821.1	DAW1	dynein assembly factor with WD repeats 1(DAW1)	0.00300362	0.000141431	0.00288345		BC011936.1	MED28	mediator complex subunit 28(MED28)	-0.00406932	0.00271525	0.0259364
NM_152340.1	NA	NA	0.00584703	0.000142058	0.00288986		NM_003153.3	STAT6	signal transducer and activator of transcription 6(STAT6)	-0.0115427	0.0027695	0.0263187
NM_017583.2	TRIM44	tripartite motif containing 44(TRIM44)	0.00581909	0.000144968	0.00294259		BC041031.1	MSH5	mutS homolog 5(MSH5)	-0.00228071	0.00278109	0.0264018
NM_030881.2	DDX17	DEAD-box helicase 17(DDX17)	0.0040268	0.000146958	0.00297645		BC005332.1	NA	NA	-0.00265689	0.0027906	0.026465
NM_148571.1	MRPL27	mitochondrial ribosomal protein L27(MRPL27)	0.00316076	0.000150893	0.00304949		BC010662.1	LRRFIP1	LRR binding FLII interacting protein 1(LRRFIP1)	-0.00379738	0.00279356	0.0264659
NM_030761.3	WNT4	Wnt family member 4(WNT4)	0.0021513	0.000154048	0.00309299		NM_001009993.1	FAM168B	family with sequence similarity 168 member B(FAM168B)	-0.00203295	0.00282219	0.0267099
NM_030588.1	DHX9	DExH-box helicase 9(DHX9)	0.0029073	0.000155809	0.00312157		BC093864.1	DLG3	discs large MAGUK scaffold protein 3(DLG3)	-0.0037413	0.0028284	0.0267139
NM_080737.1	SYTL4	synaptotagmin like 4(SYTL4)	0.00316246	0.000156598	0.00313061		NM_177999.1	ASB6	ankyrin repeat and SOCS box containing 6(ASB6)	-0.00227566	0.00283932	0.0267625
NM_004071.1	CLK1	CDC like kinase 1(CLK1)	0.00361377	0.000157846	0.00314875		NM_006819.1	STIP1	stress induced phosphoprotein 1(STIP1)	-0.00603346	0.00284984	0.0268343
NM_012138.2	AATF	apoptosis antagonizing transcription factor(AATF)	0.0022537	0.000159396	0.00317283		BC033777.2	CARF	calcium responsive transcription factor(CARF)	-0.00516847	0.00289923	0.0271612
NM_018031.2	wdr6	WD repeat domain 6(WDR6)	0.00271662	0.000163941	0.00323547		BC009877.1	p2ry11	purinergic receptor P2Y11(P2RY11)	-0.0045071	0.00293675	0.0274294
BC090049.1	MEST	mesoderm specific transcript(MEST)	0.00245294	0.000168068	0.00330284		NM_001008710.1	RBPMS	RNA binding protein with multiple splicing(RBPMS)	-0.00428941	0.00295928	0.0275842
NM_001007024.1	gosr1	golgi SNAP receptor complex member 1(GOSR1)	0.00441528	0.000169354	0.0033205		BC015833.1	NA	NA	-0.00277265	0.00299787	0.0278877
BC008077.2	SRPRA	SRP receptor alpha subunit(SRPRA)	0.0173139	0.000169684	0.0033205		NM_016584.2	IL23A	interleukin 23 subunit alpha(IL23A)	-0.012089	0.00300124	0.0278911
NM_152362.1	TNFAIP8L1	TNF alpha induced protein 8 like 1(TNFAIP8L1)	0.0162712	0.000171402	0.00334705		BC028124.1	SPATA32	spermatogenesis associated 32(SPATA32)	-0.00249047	0.00301035	0.0279196
BC014452.1	LGALS8-AS1	LGALS8 antisense RNA 1(LGALS8-AS1)	0.00621939	0.000173348	0.00337318		NM_017863.2	CT55	cancer/testis antigen 55(CT55)	-0.00452891	0.00301768	0.0279596
NM_003362.2	UNG	uracil DNA glycosylase(UNG)	0.00458422	0.000173806	0.00337318		BC000937.2	PIGG	phosphatidylinositol glycan anchor biosynthesis class G(PIGG)	-0.00380761	0.00304523	0.0281223
NM_080659.1	C11ORF52	chromosome 11 open reading frame 52(C11orf52)	0.0052205	0.000173834	0.00337318		NM_133491.2	SAT2	spermidine/spermine N1-acetyltransferase family member 2(SAT2)	-0.00361505	0.00306675	0.0282446
NM_016364.2	DUSP13	dual specificity phosphatase 13(DUSP13)	0.00453846	0.000174333	0.0033758		NM_005526.1	HSF1	heat shock transcription factor 1(HSF1)	-0.00815986	0.00324955	0.0295691
NM_001203.1	BMPR1B	bone morphogenetic protein receptor type 1B(BMPR1B)	0.0172034	0.000175857	0.0033911		BC017941.1	CHAC2	ChaC cation transport regulator homolog 2(CHAC2)	-0.00277873	0.0032521	0.0295691
NM_000638.2	VTN	vitronectin(VTN)	0.00268141	0.000180409	0.00346341		BC059384.1	GRIN2C	glutamate ionotropic receptor NMDA type subunit 2C(GRIN2C)	-0.00677552	0.00325529	0.0295691
NM_018138.1	TBCCD1	TBCC domain containing 1(TBCCD1)	0.00214168	0.000180729	0.00346341		BC053985.1	CD244	CD244 molecule(CD244)	-0.003603	0.0032816	0.0297789
XM_085833.5	NA	NA	0.00576957	0.00018121	0.00346546		BC016380.1	Igk	immunoglobulin kappa locus(IGK)	-0.00139385	0.00329716	0.0298616
BC019015.2	MED29	mediator complex subunit 29(MED29)	0.00889645	0.000183188	0.00348887		NM_014741.2	ATG13	autophagy related 13(ATG13)	-0.00373229	0.00331463	0.0299424
NM_004059.3	KYAT1	kynurenine aminotransferase 1(KYAT1)	0.0022754	0.000184207	0.00350106		NM_006640.2	SEPT9	septin 9(SEPT9)	-0.00564905	0.00331579	0.0299424
NM_021967.1	SERF1A	small EDRK-rich factor 1A(SERF1A)	0.0037938	0.000186972	0.00354633		BC030828.1	EDIL3	EGF like repeats and discoidin domains 3(EDIL3)	-0.0018507	0.00335213	0.0301529
NM_003948.2	CDKL2	cyclin dependent kinase like 2(CDKL2)	0.00309366	0.000197052	0.00372126		BC010155.2	FDX1L	ferredoxin 1 like(FDX1L)	-0.00512183	0.0033885	0.0303715
NM_024292.2	UBL5	ubiquitin like 5(UBL5)	0.00294937	0.0001974	0.00372126		BC007782.2	Iglc1	immunoglobulin lambda constant 1(IGLC1)	-0.00362742	0.0033915	0.0303715
BC016652.1	BMX	BMX non-receptor tyrosine kinase(BMX)	0.00385884	0.00019825	0.00372969		BC041009.2	FAM219A	family with sequence similarity 219 member A(FAM219A)	-0.00407034	0.00342164	0.0305652
BC033882.1	SPEM1	spermatid maturation 1(SPEM1)	0.001783	0.000199001	0.00373437		BC016148.1	ITM2B	integral membrane protein 2B(ITM2B)	-0.00191414	0.00342439	0.0305652
NM_004895.3	NLRP3	NLR family pyrin domain containing 3(NLRP3)	0.00268195	0.000199306	0.00373437		NM_000431.1	MVK	mevalonate kinase(MVK)	-0.00329064	0.00343365	0.0305889
NM_138394.2	HNRNPLL	heterogeneous nuclear ribonucleoprotein L like(HNRNPLL)	0.00506674	0.000202285	0.00378252		NM_002811.3	PSMD7	proteasome 26S subunit, non-ATPase 7(PSMD7)	-0.00596983	0.00347318	0.0308224
XM_379657.2	NA	NA	0.00280285	0.000203218	0.00379231		NM_174901.3	FAM9C	family with sequence similarity 9 member C(FAM9C)	-0.00337208	0.00350695	0.0310328
NM_012424.2	RPS6KC1	ribosomal protein S6 kinase C1(RPS6KC1)	0.0119926	0.000210209	0.00388363		NM_006443.2	DNPH1	2'-deoxynucleoside 5'-phosphate N-hydrolase 1(DNPH1)	-0.00428502	0.00355632	0.0314397
BC002369.1	PLK1	polo like kinase 1(PLK1)	0.00389533	0.000211229	0.00389468		BC015329.1	TAGLN3	transgelin 3(TAGLN3)	-0.00337713	0.00357203	0.0315484
NM_001021.2	RPS17	ribosomal protein S17(RPS17)	0.00291029	0.000212033	0.00389898		BC008037.2	PACSIN2	protein kinase C and casein kinase substrate in neurons 2(PACSIN2)	-0.0049315	0.00370981	0.0324556
NM_004635.2	MAPKAPK3	mitogen-activated protein kinase-activated protein kinase 3(MAPKAPK3)	0.00421355	0.000212304	0.00389898		NM_138333.1	FAM122A	family with sequence similarity 122A(FAM122A)	-0.00473388	0.00374749	0.0327543
NM_031279.2	ETNPPL	ethanolamine-phosphate phospho-lyase(ETNPPL)	0.0149735	0.000217462	0.00397793		NM_152743.2	BRAT1	BRCA1 associated ATM activator 1(BRAT1)	-0.00403058	0.00375794	0.0327831
NM_013442.1	STOML2	stomatin like 2(STOML2)	0.00464826	0.000219547	0.00400026		NM_032318.1	NA	NA	-0.0020044	0.00376779	0.0328078
NM_002068.1	GNA15	G protein subunit alpha 15(GNA15)	0.00248327	0.000220019	0.00400098		NM_005042.2	PRH2	proline rich protein HaeIII subfamily 2(PRH2)	-0.00742055	0.00380603	0.0330474
NM_152341.2	PAQR4	progestin and adipoQ receptor family member 4(PAQR4)	0.00262047	0.000223407	0.00404668		NM_031448.2	c19orf12	chromosome 19 open reading frame 12(C19orf12)	-0.00530228	0.00385132	0.0333781
BC069451.1	PAEP	progestagen associated endometrial protein(PAEP)	0.00243884	0.000231634	0.00417121		BC098334.1	RAP1GDS1	Rap1 GTPase-GDP dissociation stimulator 1(RAP1GDS1)	-0.00224271	0.00385675	0.0333939
NM_138468.3	ICA1L	islet cell autoantigen 1 like(ICA1L)	0.00250554	0.000235237	0.00422788		BC001304.1	PCLO	piccolo presynaptic cytomatrix protein(PCLO)	-0.00357831	0.0038748	0.0334563
BC065290.1	CYBRD1	cytochrome b reductase 1(CYBRD1)	0.00221048	0.000239228	0.00428297		NM_013246.1	CLCF1	cardiotrophin-like cytokine factor 1(CLCF1)	-0.00275619	0.00392314	0.0337792
NM_005733.1	KIF20A	kinesin family member 20A(KIF20A)	0.00308377	0.000241036	0.00430701		NM_080675.2	SUN5	Sad1 and UNC84 domain containing 5(SUN5)	-0.00504616	0.00393842	0.0338792
NM_182494.1	calhm3	calcium homeostasis modulator 3(CALHM3)	0.00312607	0.000245636	0.00438074		NM_032620.1	GTPBP3	GTP binding protein 3 (mitochondrial)(GTPBP3)	-0.00717499	0.00394712	0.0339127
BC038105.2	MPP7	membrane palmitoylated protein 7(MPP7)	0.00421909	0.000246133	0.00438117		BC022305.1	CLIC2	chloride intracellular channel 2(CLIC2)	-0.00377315	0.00397336	0.0339826
BC017058.1	TPRA1	transmembrane protein adipocyte associated 1(TPRA1)	0.0121124	0.000248415	0.00439642		BC054888.1	LSM14B	LSM family member 14B(LSM14B)	-0.00162276	0.00397666	0.0339826
BC038934.1	GJB6	gap junction protein beta 6(GJB6)	0.0159165	0.000249709	0.00440936		BC060785.1	TRIM40	tripartite motif containing 40(TRIM40)	-0.003119	0.00397974	0.0339826
NM_004721.3	MAP3K13	mitogen-activated protein kinase kinase kinase 13(MAP3K13)	0.0045225	0.000250099	0.00440936		NM_018447.1	EMC3	ER membrane protein complex subunit 3(EMC3)	-0.00274793	0.004009	0.0341688
BC002950.1	c18orf8	chromosome 18 open reading frame 8(C18orf8)	0.00489775	0.000255096	0.00448891		NM_005252.2	FOS	Fos proto-oncogene, AP-1 transcription factor subunit(FOS)	-0.00475259	0.00406657	0.0345323
BC034926.1	CILP2	cartilage intermediate layer protein 2(CILP2)	0.00196922	0.000258083	0.00453286		BC051377.1	GPAT4	glycerol-3-phosphate acyltransferase 4(GPAT4)	-0.00199876	0.00409026	0.0346699
NM_080832.1	PABPC5	poly(A) binding protein cytoplasmic 5(PABPC5)	0.00320447	0.000260937	0.00457431		NM_032117.1	MND1	meiotic nuclear divisions 1(MND1)	-0.00310543	0.00414797	0.0350947
NM_006035.2	CDC42BPB	CDC42 binding protein kinase beta(CDC42BPB)	0.00248041	0.000264837	0.00463389		NM_032417.2	SPANXD	SPANX family member D(SPANXD)	-0.00289173	0.00415197	0.0350964
NM_016049.1	EMC9	ER membrane protein complex subunit 9(EMC9)	0.00544548	0.000266999	0.0046629		BC001120.1	LGALS3	galectin 3(LGALS3)	-0.00327214	0.00416399	0.035166
BC067822.1	HIBCH	3-hydroxyisobutyryl-CoA hydrolase(HIBCH)	0.00383145	0.000271359	0.00473014		NM_020312.1	COQ9	coenzyme Q9(COQ9)	-0.00665691	0.00417585	0.035234
BC001327.1	IFRD2	interferon related developmental regulator 2(IFRD2)	0.00457403	0.000274049	0.00475909		NM_015621.2	CCDC69	coiled-coil domain containing 69(CCDC69)	-0.00558905	0.00421536	0.0355349
NM_002147.2	HOXB5	homeobox B5(HOXB5)	0.00585042	0.000278263	0.00482322		BC012124.1	CASC4	cancer susceptibility candidate 4(CASC4)	-0.00242616	0.00427343	0.0359263
BC036846.1	PRSS33	protease, serine 33(PRSS33)	0.00219559	0.000287101	0.00494906		NM_145299.1	NA	NA	-0.00877263	0.00428103	0.0359405
NM_139062.1	CSNK1D	casein kinase 1 delta(CSNK1D)	0.00277013	0.000288395	0.00495459		BC012084.1	PCTP	phosphatidylcholine transfer protein(PCTP)	-0.00445884	0.00429728	0.0359761
BC007363.1	BCKDK	branched chain ketoacid dehydrogenase kinase(BCKDK)	0.00490686	0.000288518	0.00495459		BC001606.1	NCF2	neutrophil cytosolic factor 2(NCF2)	-0.00795816	0.00429878	0.0359761
NM_021063.2	HIST1H2BD	histone cluster 1 H2B family member d(HIST1H2BD)	0.00687678	0.000295233	0.00505116		NM_173473.2	ANAPC16	anaphase promoting complex subunit 16(ANAPC16)	-0.00223877	0.00433906	0.0361704
BC010464.1	MAP3K3	mitogen-activated protein kinase kinase kinase 3(MAP3K3)	0.0132932	0.00029751	0.00506926		BC007874.2	FUBP3	far upstream element binding protein 3(FUBP3)	-0.00244064	0.00435718	0.0361704
BC036098.1	NCALD	neurocalcin delta(NCALD)	0.0101546	0.000299521	0.0050782		BC007407.1	NMB	neuromedin B(NMB)	-0.0025705	0.00439324	0.0364045
NM_020633.2	VN1R1	vomeronasal 1 receptor 1(VN1R1)	0.0095777	0.000301059	0.00509433		NM_182575.1	IZUMO1	izumo sperm-egg fusion 1(IZUMO1)	-0.0032724	0.00441814	0.0365781
NM_133494.1	NEK7	NIMA related kinase 7(NEK7)	0.00347414	0.000305485	0.00515944		NM_130467.3	PAGE5	PAGE family member 5(PAGE5)	-0.00471303	0.0044334	0.0366716
NM_016025.2	METTL9	methyltransferase like 9(METTL9)	0.00314966	0.000306021	0.00515944		BC003690.1	IPO4	importin 4(IPO4)	-0.00286376	0.00451303	0.0372137
NM_007067.3	KAT7	lysine acetyltransferase 7(KAT7)	0.00372266	0.00030902	0.00519109		BC068482.1	CLMN	calmin(CLMN)	-0.00263272	0.00456792	0.0373272
NM_206918.1	DEGS2	delta 4-desaturase, sphingolipid 2(DEGS2)	0.00365763	0.000312108	0.00523346		BC014117.1	TBXAS1	thromboxane A synthase 1(TBXAS1)	-0.00619306	0.00457582	0.0373272
BC044584.1	DNAJC4	DnaJ heat shock protein family (Hsp40) member C4(DNAJC4)	0.00331467	0.000316186	0.00529225		NM_145252.1	ZG16B	zymogen granule protein 16B(ZG16B)	-0.00392845	0.00457902	0.0373272
NM_014047.1	c19orf53	chromosome 19 open reading frame 53(C19orf53)	0.00350592	0.000319325	0.00532554		BC057831.1	NA	NA	-0.00314559	0.00458512	0.0373272
NM_144685.3	HIPK4	homeodomain interacting protein kinase 4(HIPK4)	0.00342267	0.000321119	0.00533744		NM_006928.2	PMEL	premelanosome protein(PMEL)	-0.00354874	0.00458715	0.0373272
BC012564.1	TMCO3	transmembrane and coiled-coil domains 3(TMCO3)	0.0019467	0.000321192	0.00533744		BC002568.1	CIAPIN1	cytokine induced apoptosis inhibitor 1(CIAPIN1)	-0.00489097	0.00458728	0.0373272
NM_152997.2	FDCSP	follicular dendritic cell secreted protein(FDCSP)	0.0100233	0.000324433	0.00538163		BC033035.1	FLJ25758	microtubule affinity regulating kinase 1 pseudogene(FLJ25758)	-0.00431089	0.00458757	0.0373272
NM_007022.1	CYB561D2	cytochrome b561 family member D2(CYB561D2)	0.00307978	0.000329623	0.00544819		NM_002316.1	LMX1B	LIM homeobox transcription factor 1 beta(LMX1B)	-0.00770426	0.00458849	0.0373272
NM_015994.2	ATP6V1D	ATPase H+ transporting V1 subunit D(ATP6V1D)	0.00311666	0.000330359	0.00545063		NM_138781.1	NA	NA	-0.00397622	0.00458928	0.0373272
NM_005465.2	AKT3	AKT serine/threonine kinase 3(AKT3)	0.00210095	0.000333722	0.00548232		NM_002577.1	PAK2	p21 (RAC1) activated kinase 2(PAK2)	-0.00417492	0.00459651	0.0373532
NM_016050.1	MRPL11	mitochondrial ribosomal protein L11(MRPL11)	0.00317014	0.000333872	0.00548232		NM_000485.1	APRT	adenine phosphoribosyltransferase(APRT)	-0.00264045	0.00460884	0.0373645
BC021701.1	SPTSSA	serine palmitoyltransferase small subunit A(SPTSSA)	0.00206147	0.000338977	0.00555322		NM_018070.2	SSBP3	single stranded DNA binding protein 3(SSBP3)	-0.00496208	0.00460898	0.0373645
BC021180.2	HMGB4	high mobility group box 4(HMGB4)	0.00302786	0.000339749	0.00555604		BC030983.1	NA	NA	-0.0024829	0.00461002	0.0373645
BC051850.1	tmem120a	transmembrane protein 120A(TMEM120A)	0.00228796	0.000357166	0.00579144		BC028113.1	GLRX2	glutaredoxin 2(GLRX2)	-0.00366038	0.00470272	0.0380492
NM_033506.1	FBXO24	F-box protein 24(FBXO24)	0.00214263	0.000363652	0.00586398		NM_003367.2	USF2	upstream transcription factor 2, c-fos interacting(USF2)	-0.00809943	0.00473233	0.0381446
BC100290.1	NUBP1	nucleotide binding protein 1(NUBP1)	0.00630177	0.000364282	0.00586398		BC022325.1	PHC3	polyhomeotic homolog 3(PHC3)	-0.00326102	0.0047351	0.0381446
NM_004527.2	MEOX1	mesenchyme homeobox 1(MEOX1)	0.00470455	0.00036967	0.0059301		NM_173605.1	KCNRG	potassium channel regulator(KCNRG)	-0.0033293	0.00480948	0.0386764
NM_017506.1	OR7A5	olfactory receptor family 7 subfamily A member 5(OR7A5)	0.00683277	0.00037844	0.00606028		NM_006142.1	SFN	stratifin(SFN)	-0.00307337	0.00485685	0.0389231
NM_005044.1	PRKX	protein kinase, X-linked(PRKX)	0.00228936	0.000379904	0.00606584		NM_006263.1	PSME1	proteasome activator subunit 1(PSME1)	-0.00505168	0.00488836	0.0391407
BC028721.2	SLC1A6	solute carrier family 1 member 6(SLC1A6)	0.00337499	0.000380098	0.00606584		BC029799.1	DMRTC1B	DMRT like family C1B(DMRTC1B)	-0.00439577	0.00493539	0.039449
NM_003215	TEC	tec protein tyrosine kinase(TEC)	0.00699909	0.000381735	0.00608148		NM_015646.1	RAP1B	RAP1B, member of RAS oncogene family(RAP1B)	-0.00210064	0.00496508	0.0396261
BC041366.2	USP2	ubiquitin specific peptidase 2(USP2)	0.00471106	0.00038289	0.00608604		BC033824.1	NUMB	NUMB, endocytic adaptor protein(NUMB)	-0.00491632	0.00497377	0.0396531
BC009458.1	BARX1	BARX homeobox 1(BARX1)	0.00560657	0.000383337	0.00608604		BC037982.1	LRRC49	leucine rich repeat containing 49(LRRC49)	-0.0051333	0.00499554	0.0397582
NM_032837.1	FAM104A	family with sequence similarity 104 member A(FAM104A)	0.00382846	0.000387738	0.00614539		NM_001033.2	RRM1	ribonucleotide reductase catalytic subunit M1(RRM1)	-0.00494471	0.00509045	0.0404093
NM_032037.2	TSSK6	testis specific serine kinase 6(TSSK6)	0.00226139	0.000399318	0.00630731		NM_003332.1	TYROBP	TYRO protein tyrosine kinase binding protein(TYROBP)	-0.00205922	0.00509715	0.0404278
NM_004445.1	EPHB6	EPH receptor B6(EPHB6)	0.00276926	0.000405107	0.00637699		NM_144498.1	OSBPL2	oxysterol binding protein like 2(OSBPL2)	-0.00598235	0.00524212	0.0413747
NM_017692.1	APTX	aprataxin(APTX)	0.00386207	0.000407763	0.00640791		BC020726.1	scel	sciellin(SCEL)	-0.0110801	0.00524336	0.0413747
BC100879.2	CRYGN	crystallin gamma N(CRYGN)	0.00265112	0.000409765	0.00642844		NM_182534.1	TMEM51-AS1	TMEM51 antisense RNA 1(TMEM51-AS1)	-0.00286	0.00526147	0.041456
NM_001007258.1	SETD4	SET domain containing 4(SETD4)	0.00168525	0.000412505	0.00646048		NM_000071.1	CBS	cystathionine-beta-synthase(CBS)	-0.00334202	0.00527271	0.0415001
NM_005307.1	GRK4	G protein-coupled receptor kinase 4(GRK4)	0.00263554	0.000416573	0.0065022		NM_001616.2	ACVR2A	activin A receptor type 2A(ACVR2A)	-0.00725972	0.00528566	0.0415667
NM_019884.1	GSK3A	glycogen synthase kinase 3 alpha(GSK3A)	0.00177195	0.000419013	0.00652926		NM_016285.2	KLF12	Kruppel like factor 12(KLF12)	-0.0054773	0.00533112	0.0418887
NM_001498.2	GCLC	glutamate-cysteine ligase catalytic subunit(GCLC)	0.00488842	0.000426029	0.00662744		BC052991.1	SGPL1	sphingosine-1-phosphate lyase 1(SGPL1)	-0.00215381	0.00535886	0.0420352
NM_012420.1	IFIT5	interferon induced protein with tetratricopeptide repeats 5(IFIT5)	0.00353505	0.000432041	0.00669694		NM_079420.1	MYL1	myosin light chain 1(MYL1)	-0.00463149	0.00541302	0.0424019
NM_005233	EPHA3	EPH receptor A3(EPHA3)	0.00428935	0.000432667	0.00669694		BC022077.1	KLHDC9	kelch domain containing 9(KLHDC9)	-0.00176246	0.00541476	0.0424019
NM_002952.2	RPS2	ribosomal protein S2(RPS2)	0.00259095	0.000437571	0.00676154		BC068094.1	SH3TC1	SH3 domain and tetratricopeptide repeats 1(SH3TC1)	-0.00376843	0.00545641	0.042585
NM_016226.2	VPS29	VPS29, retromer complex component(VPS29)	0.00495133	0.000443293	0.00681581		NM_002764.2	PRPS1	phosphoribosyl pyrophosphate synthetase 1(PRPS1)	-0.00238447	0.00546195	0.042585
NM_020125.1	SLAMF8	SLAM family member 8(SLAMF8)	0.00329401	0.000444965	0.00683017		NM_153500.1	CAMKK2	calcium/calmodulin dependent protein kinase kinase 2(CAMKK2)	-0.00350885	0.00561719	0.0434722
BC040659.1	MTCH1	mitochondrial carrier 1(MTCH1)	0.00308417	0.000446095	0.00683618		NM_005117.2	FGF19	fibroblast growth factor 19(FGF19)	-0.00182785	0.00562246	0.0434766
BC017356.1	ighm	immunoglobulin heavy constant mu(IGHM)	0.00370336	0.000449377	0.00686361		BC000827.1	NCAPG	non-SMC condensin I complex subunit G(NCAPG)	-0.00375128	0.0056823	0.0438295
NM_001894.2	csnk1e	casein kinase 1 epsilon(CSNK1E)	0.00330182	0.000449638	0.00686361		BC053594.1	PRRT2	proline rich transmembrane protein 2(PRRT2)	-0.00517529	0.00569209	0.0438684
NM_004271.1	LY86	lymphocyte antigen 86(LY86)	0.00309799	0.000450109	0.00686361		NM_007102.1	guca2b	guanylate cyclase activator 2B(GUCA2B)	-0.00159352	0.00570117	0.043884
BC026274.1	RDH11	retinol dehydrogenase 11 (all-trans/9-cis/11-cis)(RDH11)	0.00385445	0.000456923	0.00695605		BC001917.1	MDH2	malate dehydrogenase 2(MDH2)	-0.0022366	0.00570359	0.043884
BC001968.1	CDK9	cyclin dependent kinase 9(CDK9)	0.00204013	0.000458193	0.00696393		NM_007041.1	ATE1	arginyltransferase 1(ATE1)	-0.00220607	0.00574894	0.0441962
NM_016951.2	cklf	chemokine like factor(CKLF)	0.0102521	0.000459557	0.00696849		NM_012144.2	DNAI1	dynein axonemal intermediate chain 1(DNAI1)	-0.00327545	0.00578964	0.04446
NM_025125.2	TMEM254	transmembrane protein 254(TMEM254)	0.00248796	0.000460688	0.00696849		NM_014551.3	NCAPH2	non-SMC condensin II complex subunit H2(NCAPH2)	-0.00963602	0.00579899	0.04446
BC005056.1	DNAJC30	DnaJ heat shock protein family (Hsp40) member C30(DNAJC30)	0.00295559	0.000467859	0.00706444		NM_030799.5	YIPF5	Yip1 domain family member 5(YIPF5)	-0.00224809	0.00580248	0.04446
NM_138809.1	CMBL	carboxymethylenebutenolidase homolog(CMBL)	0.00479761	0.000471321	0.0070804		NM_017573.2	PCSK4	proprotein convertase subtilisin/kexin type 4(PCSK4)	-0.00219777	0.00581456	0.0444945
NM_198708.1	hsd11b1l	hydroxysteroid 11-beta dehydrogenase 1 like(HSD11B1L)	0.00221543	0.000472497	0.0070804		NM_001042.1	SLC2A4	solute carrier family 2 member 4(SLC2A4)	-0.00300339	0.0058425	0.0446558
NM_022140.2	EPB41L4A	erythrocyte membrane protein band 41 like 4A(EPB41L4A)	0.00424435	0.000472705	0.0070804		BC000132.2	CEP72	centrosomal protein 72(CEP72)	-0.00924867	0.00588373	0.0449339
NM_203418.1	RCAN1	regulator of calcineurin 1(RCAN1)	0.00429749	0.000475081	0.00710396		NM_001889.2	CRYZ	crystallin zeta(CRYZ)	-0.00273919	0.00606098	0.045984
NM_152634.1	TCEANC	transcription elongation factor A N-terminal and central domain containing(TCEANC)	0.0034726	0.000477311	0.00711432		NM_030669.1	PTPRO	protein tyrosine phosphatase, receptor type O(PTPRO)	-0.00391382	0.00608162	0.0461027
NM_006010.2	MANF	mesencephalic astrocyte derived neurotrophic factor(MANF)	0.00249268	0.000483111	0.00718055		BC019045.1	DOK6	docking protein 6(DOK6)	-0.00521513	0.00608861	0.0461112
NM_016497.2	MRPL51	mitochondrial ribosomal protein L51(MRPL51)	0.00213301	0.000483598	0.00718055		NM_018945.3	PDE7B	phosphodiesterase 7B(PDE7B)	-0.0105694	0.00609768	0.0461112
NM_014294.3	TRAM1	translocation associated membrane protein 1(TRAM1)	0.0172186	0.000484082	0.00718055		NM_024482.1	GMEB1	glucocorticoid modulatory element binding protein 1(GMEB1)	-0.00455187	0.00612646	0.046291
NM_205848.1	SYT6	synaptotagmin 6(SYT6)	0.00365782	0.00048717	0.0072148		NM_018108.2	NA	NA	-0.00489333	0.00614976	0.0463175
BC008042.2	TNFSF13	tumor necrosis factor superfamily member 13(TNFSF13)	0.00208742	0.000494946	0.00731824		NM_005734	HIPK3	homeodomain interacting protein kinase 3(HIPK3)	-0.00695644	0.00620346	0.0466444
BC000082.1	SRRT	serrate, RNA effector molecule(SRRT)	0.00324023	0.00049663	0.00733144		BC032334.1	PHTF2	putative homeodomain transcription factor 2(PHTF2)	-0.00974377	0.00621032	0.046658
BC014131.1	RPUSD4	RNA pseudouridylate synthase domain containing 4(RPUSD4)	0.00238383	0.000504	0.0074048		NM_032632.3	PAPOLA	poly(A) polymerase alpha(PAPOLA)	-0.00482756	0.00624064	0.046837
NM_002647.1	PIK3C3	phosphatidylinositol 3-kinase catalytic subunit type 3(PIK3C3)	0.00398304	0.000505044	0.00740839		NM_174902.2	LDLRAD3	low density lipoprotein receptor class A domain containing 3(LDLRAD3)	-0.00410506	0.006245	0.046837
NM_016304.2	RSL24D1	ribosomal L24 domain containing 1(RSL24D1)	0.00346141	0.000515656	0.00754015		BC030642.2	PACRG	PARK2 coregulated(PACRG)	-0.0021195	0.00629155	0.0469781
NM_004060.2	CCNG1	cyclin G1(CCNG1)	0.00260217	0.000520116	0.00758141		BC016609.1	CMAS	cytidine monophosphate N-acetylneuraminic acid synthetase(CMAS)	-0.0031231	0.00629352	0.0469781
BC035137.1	THRA	thyroid hormone receptor, alpha(THRA)	0.0033096	0.000523365	0.00761677		NM_005258.2	GCHFR	GTP cyclohydrolase I feedback regulator(GCHFR)	-0.00297553	0.00630849	0.0470519
NM_024025.1	DUSP26	dual specificity phosphatase 26 (putative)(DUSP26)	0.00180783	0.000533996	0.00773242		BC030950.1	PRAC1	prostate cancer susceptibility candidate 1(PRAC1)	-0.00423301	0.00639812	0.0474543
XM_378449.1	NA	NA	0.0021447	0.000534653	0.00773242		BC033734.1	HEATR9	HEAT repeat containing 9(HEATR9)	-0.0068831	0.00640066	0.0474543
BC001419.1	MECR	mitochondrial trans-2-enoyl-CoA reductase(MECR)	0.00350426	0.000544393	0.007861		BC006252.1	SLC6A6	solute carrier family 6 member 6(SLC6A6)	-0.00559223	0.00643783	0.0475947
NM_001893.3	CSNK1D	casein kinase 1 delta(CSNK1D)	0.00315798	0.000545964	0.0078714		NM_182578.1	THEM5	thioesterase superfamily member 5(THEM5)	-0.0029104	0.00651571	0.0480936
BC091489.1	ZMYND11	zinc finger MYND-type containing 11(ZMYND11)	0.00375175	0.000558452	0.008014		NM_016613.3	FAM198B	family with sequence similarity 198 member B(FAM198B)	-0.00309681	0.00656069	0.0482717
BC004884.2	FUT10	fucosyltransferase 10(FUT10)	0.0033363	0.000574413	0.00821756		BC021092.1	ZFYVE19	zinc finger FYVE-type containing 19(ZFYVE19)	-0.00215376	0.00658332	0.0483612
BC073163.1	GBP2	guanylate binding protein 2(GBP2)	0.00604314	0.000581285	0.00827496		NM_138484.1	SGO1	shugoshin 1(SGO1)	-0.00363881	0.00661232	0.0485358
PM_2134	NA	NA	0.00783793	0.000581647	0.00827496		NM_145286.1	STOML3	stomatin like 3(STOML3)	-0.00209226	0.00671993	0.0492086
NM_148179.1	RPP25L	ribonuclease P/MRP subunit p25 like(RPP25L)	0.00351538	0.000582001	0.00827496		NM_173561.1	UNC5CL	unc-5 family C-terminal like(UNC5CL)	-0.00211472	0.0067316	0.0492551
NM_005720.1	ARPC1B	actin related protein 2/3 complex subunit 1B(ARPC1B)	0.00333125	0.000593499	0.00841259		BC031827.1	NA	NA	-0.00483793	0.00676906	0.0494843
NM_001280.1	CIRBP	cold inducible RNA binding protein(CIRBP)	0.00250949	0.000602123	0.0085218		NM_000310.2	PPT1	palmitoyl-protein thioesterase 1(PPT1)	-0.00265738	0.00681249	0.0495883
BC020972.1	CSNK1G2	casein kinase 1 gamma 2(CSNK1G2)	0.00299529	0.000619117	0.00870904		BC060773.1	SOX5	SRY-box 5(SOX5)	-0.00488645	0.00681478	0.0495883
PM_2141	NA	NA	0.00463504	0.000621063	0.00872315		NM_001006634.1	ARHGAP17	Rho GTPase activating protein 17(ARHGAP17)	-0.00465123	0.00682	0.0495883
BC004248.1	BMP7	bone morphogenetic protein 7(BMP7)	0.00282277	0.00063012	0.00881025		BC012919.1	KLF7	Kruppel like factor 7(KLF7)	-0.00220653	0.00687724	0.049887
NM_004844.1	SH3BP5	SH3 domain binding protein 5(SH3BP5)	0.00511109	0.000645501	0.00899813
BC009553.2	GOPC	golgi associated PDZ and coiled-coil motif containing(GOPC)	0.0150193	0.000651994	0.00907498
NM_017971.1	MRPL20	mitochondrial ribosomal protein L20(MRPL20)	0.00282178	0.000656974	0.00913055
BC048980.1	prkaa1	protein kinase AMP-activated catalytic subunit alpha 1(PRKAA1)	0.00262574	0.000658818	0.00914246
NM_199188.1	LARP4	La ribonucleoprotein domain family member 4(LARP4)	0.00426545	0.000682913	0.0094344
NM_025026.1	BIN3-IT1	BIN3 intronic transcript 1(BIN3-IT1)	0.00186802	0.000686155	0.00945097
NM_007079.2	PTP4A3	protein tyrosine phosphatase type IVA, member 3(PTP4A3)	0.00289074	0.000704401	0.00968787
NM_052987.1	CDK10	cyclin dependent kinase 10(CDK10)	0.0028709	0.000709809	0.00973332
NM_001022.3	RPS19	ribosomal protein S19(RPS19)	0.00626838	0.000716137	0.00979109
NM_015948.2	SLC35B3	solute carrier family 35 member B3(SLC35B3)	0.00178773	0.000725225	0.0098716
NM_001671.2	ASGR1	asialoglycoprotein receptor 1(ASGR1)	0.00163262	0.000729357	0.00991325
NM_015138.2	rtf1	RTF1 homolog, Paf1/RNA polymerase II complex component(RTF1)	0.00797726	0.000743659	0.0100672
NM_002093	GSK3B	glycogen synthase kinase 3 beta(GSK3B)	0.00485198	0.000743945	0.0100672
NM_181481.2	LDLRAD4	low density lipoprotein receptor class A domain containing 4(LDLRAD4)	0.00252596	0.000746064	0.0100786
NM_024588.2	C22orf46	chromosome 22 open reading frame 46(C22orf46)	0.00375019	0.000747212	0.0100786
NM_005409.3	CXCL11	C-X-C motif chemokine ligand 11(CXCL11)	0.00511736	0.000748058	0.0100786
NM_012289.2	KEAP1	kelch like ECH associated protein 1(KEAP1)	0.00595938	0.000749415	0.0100823
NM_016535.1	ZNF581	zinc finger protein 581(ZNF581)	0.00215685	0.000753485	0.0101223
NM_003467.1	CXCR4	C-X-C motif chemokine receptor 4(CXCR4)	0.00165994	0.000756906	0.0101388
BC017785.1	PTPN22	protein tyrosine phosphatase, non-receptor type 22(PTPN22)	0.0019962	0.000773206	0.0103354
BC002645.1	STX5	syntaxin 5(STX5)	0.00210596	0.000773817	0.0103354
NM_004269.2	MED27	mediator complex subunit 27(MED27)	0.00213847	0.000780533	0.0104101
NM_003910.2	BUD31	BUD31 homolog(BUD31)	0.00473564	0.000784663	0.0104501
NM_139181.1	NA	NA	0.00518824	0.000823318	0.0108835
BC020966.1	ENTPD5	ectonucleoside triphosphate diphosphohydrolase 5(ENTPD5)	0.00259804	0.000824182	0.0108835
BC018950.2	TRAP1	TNF receptor associated protein 1(TRAP1)	0.00468832	0.000824799	0.0108835
NM_005794.2	DHRS2	dehydrogenase/reductase 2(DHRS2)	0.00203752	0.000826063	0.0108835
NM_020381.2	PDSS2	prenyl (decaprenyl) diphosphate synthase, subunit 2(PDSS2)	0.00337146	0.000826607	0.0108835
BC021573.1	GTPBP10	GTP binding protein 10(GTPBP10)	0.00309367	0.000827944	0.0108856
NM_000398.3	cyb5r3	cytochrome b5 reductase 3(CYB5R3)	0.00380674	0.000846852	0.0111026
NM_001321.1	CSRP2	cysteine and glycine rich protein 2(CSRP2)	0.00491761	0.000856679	0.0111997
NM_145043.1	NEIL2	nei like DNA glycosylase 2(NEIL2)	0.00428141	0.000863037	0.011267
NM_032873.3	UBASH3B	ubiquitin associated and SH3 domain containing B(UBASH3B)	0.00308261	0.000869322	0.0113012
NM_024303.1	ZSCAN5A	zinc finger and SCAN domain containing 5A(ZSCAN5A)	0.00268481	0.000882075	0.0114509
NM_001982.1	ERBB3	erb-b2 receptor tyrosine kinase 3(ERBB3)	0.00271128	0.000896257	0.0116187
BC001132.1	DDX54	DEAD-box helicase 54(DDX54)	0.00375702	0.000900753	0.0116444
NM_001005158.1	sfmbt1	Scm-like with four mbt domains 1(SFMBT1)	0.00440817	0.000916939	0.0117916
NM_014477.2	TP53TG5	TP53 target 5(TP53TG5)	0.00232739	0.000926755	0.0118809
NM_175923.2	NA	NA	0.00259187	0.000928194	0.0118829
PM_2142	NA	NA	0.00480285	0.000946742	0.0120837
BC052806.1	MRPL55	mitochondrial ribosomal protein L55(MRPL55)	0.0030778	0.000947789	0.0120837
NM_020168.3	PAK6	p21 (RAC1) activated kinase 6(PAK6)	0.00315152	0.000967728	0.0122871
NM_005922.1	MAP3K4	mitogen-activated protein kinase kinase kinase 4(MAP3K4)	0.00467067	0.000969759	0.012296
NM_194290.1	NA	NA	0.00408801	0.000977302	0.0123561
NM_145261.2	DNAJC19	DnaJ heat shock protein family (Hsp40) member C19(DNAJC19)	0.00258663	0.000981507	0.0123771
BC028218.1	ZBP1	Z-DNA binding protein 1(ZBP1)	0.00335895	0.000996136	0.0124935
NM_006298.2	ZKSCAN8	zinc finger with KRAB and SCAN domains 8(ZKSCAN8)	0.00261803	0.00102	0.0127756
NM_032111.2	MRPL14	mitochondrial ribosomal protein L14(MRPL14)	0.00265531	0.00102147	0.0127767
NM_004850.2	ROCK2	Rho associated coiled-coil containing protein kinase 2(ROCK2)	0.00180379	0.00103269	0.0128837
BC000157.2	ZNF691	zinc finger protein 691(ZNF691)	0.0025786	0.00103309	0.0128837
BC032715.1	BBS9	Bardet-Biedl syndrome 9(BBS9)	0.00229628	0.00106568	0.0131539
NM_198219.1	ING1	inhibitor of growth family member 1(ING1)	0.00529072	0.00106584	0.0131539
NM_198489.1	CCDC84	coiled-coil domain containing 84(CCDC84)	0.00491834	0.00107288	0.013188
PM_2139	NA	NA	0.00473117	0.00107446	0.0131899
NM_004310.2	RHOH	ras homolog family member H(RHOH)	0.00257242	0.00108735	0.0133304
NM_032787.1	ADGRG7	adhesion G protein-coupled receptor G7(ADGRG7)	0.00317816	0.00110793	0.0135648
BC005895.1	cox11	COX11, cytochrome c oxidase copper chaperone(COX11)	0.00167425	0.0011162	0.013648
BC093661.1	C14orf177	chromosome 14 open reading frame 177(C14orf177)	0.00316472	0.00112014	0.0136781
BC015562.1	AKT1S1	AKT1 substrate 1(AKT1S1)	0.0124567	0.00112248	0.0136783
BC103660.1	RBM15	RNA binding motif protein 15(RBM15)	0.0051834	0.00112311	0.0136783
NM_016563.1	RASL12	RAS like family 12(RASL12)	0.00310009	0.00113954	0.013842
NM_005622.3	acsm3	acyl-CoA synthetase medium-chain family member 3(ACSM3)	0.00292448	0.00115995	0.0140521
NM_000331.2	SAA1	serum amyloid A1(SAA1)	0.00452931	0.00116169	0.0140521
NM_024708.2	ASB7	ankyrin repeat and SOCS box containing 7(ASB7)	0.00175678	0.00116349	0.0140521
BC078663.1	AGL	amylo-alpha-1, 6-glucosidase, 4-alpha-glucanotransferase(AGL)	0.00214655	0.00116443	0.0140521
NM_032886.1	RBM14	RNA binding motif protein 14(RBM14)	0.00328713	0.00117097	0.0141126
BC001174.1	EXT1	exostosin glycosyltransferase 1(EXT1)	0.0026353	0.00118311	0.0142219
NM_000700.1	ANXA1	annexin A1(ANXA1)	0.00458371	0.00119079	0.0142957
NM_018216.1	PANK4	pantothenate kinase 4(PANK4)	0.00354412	0.00119663	0.0143471
NM_014628.2	MAD2L1BP	MAD2L1 binding protein(MAD2L1BP)	0.00243915	0.001204	0.0143983
BC000924.2	ARL17A	ADP ribosylation factor like GTPase 17A(ARL17A)	0.00233746	0.00123078	0.0146995
NM_019863.1	F8	coagulation factor VIII(F8)	0.00285701	0.00124408	0.0148392
NM_024330.1	SLC27A3	solute carrier family 27 member 3(SLC27A3)	0.00500098	0.00125439	0.0149429
BC070112.1	FAM53A	family with sequence similarity 53 member A(FAM53A)	0.00294821	0.00129097	0.0153
BC000381.2	TBPL1	TATA-box binding protein like 1(TBPL1)	0.0026675	0.00129346	0.0153098
BC008771.1	MARK2	microtubule affinity regulating kinase 2(MARK2)	0.00301797	0.0012987	0.0153521
XM_211447.4	NA	NA	0.00240339	0.00131286	0.0154485
BC005270.1	NDUFS4	NADH:ubiquinone oxidoreductase subunit S4(NDUFS4)	0.00239676	0.00131352	0.0154485
NM_145235.1	fank1	fibronectin type III and ankyrin repeat domains 1(FANK1)	0.00236714	0.00134874	0.0158426
NM_017986.2	SLC52A1	solute carrier family 52 member 1(SLC52A1)	0.00168393	0.00135281	0.0158703
NM_053006.1	TSSK2	testis specific serine kinase 2(TSSK2)	0.00352685	0.00137631	0.0160645
NM_057157.1	CYP26A1	cytochrome P450 family 26 subfamily A member 1(CYP26A1)	0.004211	0.00137856	0.0160693
BC007633.1	AGO2	argonaute 2, RISC catalytic component(AGO2)	0.00272431	0.0013802	0.0160693
NM_032140.1	ENKD1	enkurin domain containing 1(ENKD1)	0.00445059	0.00138401	0.0160935
NM_002365.3	MAGEB3	MAGE family member B3(MAGEB3)	0.00278938	0.00138946	0.0161365
BC007015.1	CCNE2	cyclin E2(CCNE2)	0.00606811	0.00139509	0.0161614
NM_172159.2	KCNAB1	potassium voltage-gated channel subfamily A member regulatory beta subunit 1(KCNAB1)	0.00271839	0.0014086	0.0162772
NM_001721	BMX	BMX non-receptor tyrosine kinase(BMX)	0.00464741	0.0014113	0.0162881
BC071659.1	hla-dra	major histocompatibility complex, class II, DR alpha(HLA-DRA)	0.00944214	0.00141774	0.016342
NM_001005404.3	YPEL2	yippee like 2(YPEL2)	0.00260715	0.00142467	0.016381
NM_006255.1	PRKCH	protein kinase C eta(PRKCH)	0.00237242	0.00142733	0.0163913
NM_052946.1	NOSTRIN	nitric oxide synthase trafficking(NOSTRIN)	0.00203209	0.00143297	0.0164356
NM_018010.2	IFT57	intraflagellar transport 57(IFT57)	0.00242291	0.00144907	0.0165731
BC095406.1	h2afy	H2A histone family member Y(H2AFY)	0.00395749	0.00145212	0.0165731
NM_005906.2	MAK	male germ cell associated kinase(MAK)	0.00241467	0.00148524	0.016868
NM_014038.1	BZW2	basic leucine zipper and W2 domains 2(BZW2)	0.00564755	0.00149011	0.0168896
NM_080823.2	SRMS	src-related kinase lacking C-terminal regulatory tyrosine and N-terminal myristylation sites(SRMS)	0.00280871	0.0014908	0.0168896
BC102024.1	SCO2	SCO2, cytochrome c oxidase assembly protein(SCO2)	0.00231806	0.00149821	0.0169304
BC029487.1	tmem120a	transmembrane protein 120A(TMEM120A)	0.00757089	0.00149929	0.0169304
NM_018297.2	NGLY1	N-glycanase 1(NGLY1)	0.00394956	0.00149989	0.0169304
BC031063.1	IGSF10	immunoglobulin superfamily member 10(IGSF10)	0.00286183	0.00150819	0.0170034
BC031079.1	CELF1	CUGBP, Elav-like family member 1(CELF1)	0.00255996	0.00152042	0.0170789
NM_005469.2	ACOT8	acyl-CoA thioesterase 8(ACOT8)	0.00373961	0.00152679	0.0171108
BC021930.1	UVSSA	UV stimulated scaffold protein A(UVSSA)	0.00264996	0.00154662	0.0172093
BC052601.1	MRPL10	mitochondrial ribosomal protein L10(MRPL10)	0.00240652	0.00154859	0.0172093
NM_144647.2	CAPSL	calcyphosine like(CAPSL)	0.00424386	0.00154877	0.0172093
NM_152772.1	TCP11L2	t-complex 11 like 2(TCP11L2)	0.00459148	0.00155241	0.0172291
BC002519.2	PNKP	polynucleotide kinase 3'-phosphatase(PNKP)	0.0115966	0.00155528	0.0172403
BC019954.1	RNGTT	RNA guanylyltransferase and 5'-phosphatase(RNGTT)	0.00420946	0.00156115	0.0172847
NM_005780.1	LHFP	lipoma HMGIC fusion partner(LHFP)	0.0030881	0.00159317	0.0175552
BC011952.1	TVP23C	trans-golgi network vesicle protein 23 homolog C(TVP23C)	0.00224347	0.00159744	0.0175813
NM_004865.2	TBPL1	TATA-box binding protein like 1(TBPL1)	0.00281287	0.00160055	0.0175947
BC019315.1	NANS	N-acetylneuraminate synthase(NANS)	0.00374998	0.00160714	0.0176461
BC074764.2	APOA4	apolipoprotein A4(APOA4)	0.00546718	0.00162829	0.0178571
NM_022076.2	DUSP21	dual specificity phosphatase 21(DUSP21)	0.00534117	0.00163121	0.0178681
NM_181514.1	MRPL21	mitochondrial ribosomal protein L21(MRPL21)	0.00346171	0.0016378	0.017919
NM_003677.3	DENR	density regulated re-initiation and release factor(DENR)	0.00326678	0.00166047	0.0181028
NM_014310.3	RASD2	RASD family member 2(RASD2)	0.00345346	0.00168366	0.0183125
NM_145322.1	OSBPL3	oxysterol binding protein like 3(OSBPL3)	0.00224092	0.0016946	0.0184098
NM_032563.1	Lce3d	late cornified envelope 3D(LCE3D)	0.00264336	0.00170476	0.0184986
BC011786.1	IGF2	insulin like growth factor 2(IGF2)	0.00268843	0.00170796	0.0185004
NM_012170.2	FBXO22	F-box protein 22(FBXO22)	0.00402114	0.00170893	0.0185004
NM_178126.2	FAM134C	family with sequence similarity 134 member C(FAM134C)	0.0121424	0.00172439	0.0186025
NM_023937.1	MRPL34	mitochondrial ribosomal protein L34(MRPL34)	0.0023816	0.00175349	0.0188944
NM_178582.1	HM13	histocompatibility minor 13(HM13)	0.00308174	0.00175942	0.0189362
NM_005825.2	RASGRP2	RAS guanyl releasing protein 2(RASGRP2)	0.00439754	0.00176384	0.0189618
NM_015955.2	MEMO1	mediator of cell motility 1(MEMO1)	0.002975	0.00178907	0.0192107
NM_005435.2	ARHGEF5	Rho guanine nucleotide exchange factor 5(ARHGEF5)	0.0027214	0.00179144	0.0192138
NM_198331.1	NA	NA	0.00265001	0.00179607	0.019228
NM_023935.1	DDRGK1	DDRGK domain containing 1(DDRGK1)	0.00312002	0.00180472	0.0192892
BC001172.1	TADA2A	transcriptional adaptor 2A(TADA2A)	0.00170417	0.00180725	0.019294
BC024187.2	DHX40	DEAH-box helicase 40(DHX40)	0.00226376	0.00183227	0.0194937
NM_198829.1	RAC1	ras-related C3 botulinum toxin substrate 1 (rho family, small GTP binding protein Rac1)(RAC1)	0.00220935	0.00186369	0.0197675
NM_014249.2	NR2E3	nuclear receptor subfamily 2 group E member 3(NR2E3)	0.00240949	0.0018869	0.0199602
BC059950.1	RPL12	ribosomal protein L12(RPL12)	0.00450488	0.0018934	0.0199832
NM_032349.1	NUDT16L1	nudix hydrolase 16 like 1(NUDT16L1)	0.00402484	0.00189766	0.0200054
NM_006705.2	GADD45G	growth arrest and DNA damage inducible gamma(GADD45G)	0.00467426	0.00191665	0.0201763
BC000014.1	PCYOX1L	prenylcysteine oxidase 1 like(PCYOX1L)	0.00289326	0.00191823	0.0201763
BC035494.2	ORC3	origin recognition complex subunit 3(ORC3)	0.00216202	0.00192471	0.0202215
BC067755.1	KCTD18	potassium channel tetramerization domain containing 18(KCTD18)	0.00357734	0.00193292	0.0202504
NM_080590.1	CAPS	calcyphosine(CAPS)	0.00520276	0.00193513	0.0202504
BC042193.1	GPATCH2	G-patch domain containing 2(GPATCH2)	0.0021427	0.00194233	0.0202914
BC004876.1	MCM10	minichromosome maintenance 10 replication initiation factor(MCM10)	0.00304334	0.00201741	0.0209575
NM_014248.2	RBX1	ring-box 1(RBX1)	0.00229122	0.0020256	0.021019
NM_153246.2	C6orf223	chromosome 6 open reading frame 223(C6orf223)	0.00271387	0.00205695	0.0213204
NM_014279.2	OLFM1	olfactomedin 1(OLFM1)	0.00278147	0.00206434	0.0213731
NM_001738.1	CA1	carbonic anhydrase 1(CA1)	0.00875571	0.00206771	0.021384
NM_181515.1	MRPL21	mitochondrial ribosomal protein L21(MRPL21)	0.00246762	0.00207129	0.0213972
BC031041.1	IQCH	IQ motif containing H(IQCH)	0.00191583	0.00213525	0.021885
BC024223.2	TXNDC9	thioredoxin domain containing 9(TXNDC9)	0.00467479	0.00213743	0.021885
BC020221.1	stac	SH3 and cysteine rich domain(STAC)	0.00372455	0.0021705	0.0221257
BC000770.1	DIDO1	death inducer-obliterator 1(DIDO1)	0.00438792	0.00218524	0.0222381
BC005339.1	TPMT	thiopurine S-methyltransferase(TPMT)	0.0037837	0.00219333	0.0222381
NM_018204.2	CKAP2	cytoskeleton associated protein 2(CKAP2)	0.00317584	0.00219336	0.0222381
NM_001001794.1	DENND6B	DENN domain containing 6B(DENND6B)	0.00291809	0.00219354	0.0222381
NM_004146.3	NDUFB7	NADH:ubiquinone oxidoreductase subunit B7(NDUFB7)	0.00208558	0.00219955	0.0222746
NM_001017926.1	ZHX1	zinc fingers and homeoboxes 1(ZHX1)	0.00347118	0.00221935	0.0224506
BC012997.2	SULF1	sulfatase 1(SULF1)	0.0102211	0.00222369	0.0224699
BC038808.1	APOBEC3F	apolipoprotein B mRNA editing enzyme catalytic subunit 3F(APOBEC3F)	0.00242463	0.00223337	0.0225381
NM_016204.1	GDF2	growth differentiation factor 2(GDF2)	0.0014584	0.00223531	0.0225381
BC047575.1	DAAM2	dishevelled associated activator of morphogenesis 2(DAAM2)	0.00195122	0.00224278	0.0225889
BC013119.1	SIPA1L2	signal induced proliferation associated 1 like 2(SIPA1L2)	0.00360126	0.00226667	0.02278
BC017212.2	PHF11	PHD finger protein 11(PHF11)	0.00217681	0.00227864	0.0228505
NM_012416.2	RANBP6	RAN binding protein 6(RANBP6)	0.00898743	0.00228169	0.0228564
BC003065.1	CDK2	cyclin dependent kinase 2(CDK2)	0.00507339	0.00231878	0.0232028
BC005065.1	ERC1	ELKS/RAB6-interacting/CAST family member 1(ERC1)	0.00271421	0.0023232	0.023222
NM_030579.1	CYB5B	cytochrome b5 type B(CYB5B)	0.00331367	0.00235683	0.023482
BC098318.1	SUGCT	succinyl-CoA:glutarate-CoA transferase(SUGCT)	0.00267936	0.00236472	0.02351
BC032370.1	NNT	nicotinamide nucleotide transhydrogenase(NNT)	0.009215	0.00237295	0.0235413
BC029495.1	USP6	ubiquitin specific peptidase 6(USP6)	0.00292155	0.00238243	0.02361
NM_052861.1	CTBP1-AS2	CTBP1 antisense RNA 2 (head to head)(CTBP1-AS2)	0.00167001	0.00239742	0.0237272
BC017180.2	SND1	staphylococcal nuclease and tudor domain containing 1(SND1)	0.00326732	0.00239938	0.0237272
NM_020424.2	LYRM1	LYR motif containing 1(LYRM1)	0.00233516	0.00241138	0.0238088
NM_001020.2	RPS16	ribosomal protein S16(RPS16)	0.00228328	0.00241928	0.0238088
NM_014765.1	TOMM20	translocase of outer mitochondrial membrane 20(TOMM20)	0.00597307	0.00242116	0.0238088
BC013959.1	GNL1	G protein nucleolar 1 (putative)(GNL1)	0.00290636	0.00242307	0.0238088
NM_145055.1	C18orf25	chromosome 18 open reading frame 25(C18orf25)	0.00444949	0.00246514	0.0241453
BC009819.1	UXS1	UDP-glucuronate decarboxylase 1(UXS1)	0.00204018	0.00246849	0.0241526
NM_001003799.1	TARP	TCR gamma alternate reading frame protein(TARP)	0.00271253	0.0024714	0.0241555
NM_018189.2	DPPA4	developmental pluripotency associated 4(DPPA4)	0.00323974	0.00250795	0.0244869
NM_000184.1	HBG2	hemoglobin subunit gamma 2(HBG2)	0.00323454	0.00252992	0.0246057
NM_181892.1	UBE2D3	ubiquitin conjugating enzyme E2 D3(UBE2D3)	0.00257176	0.00253075	0.0246057
BC005955.1	UTP23	UTP23, small subunit processome component(UTP23)	0.00334564	0.00255046	0.0247346
BC001052.2	RECQL	RecQ like helicase(RECQL)	0.00238894	0.00255202	0.0247346
NM_002945.2	RPA1	replication protein A1(RPA1)	0.00319381	0.00258441	0.0250223
NM_003691.1	STK16	serine/threonine kinase 16(STK16)	0.00284145	0.00261531	0.0252423
BC009894.2	PAPSS2	3'-phosphoadenosine 5'-phosphosulfate synthase 2(PAPSS2)	0.00472061	0.00262179	0.0252784
NM_138930.2	DIABLO	diablo IAP-binding mitochondrial protein(DIABLO)	0.00409104	0.00264787	0.0254768
NM_002495.1	NDUFS4	NADH:ubiquinone oxidoreductase subunit S4(NDUFS4)	0.0023972	0.00267393	0.0256742
BC033677.1	SPOUT1	SPOUT domain containing methyltransferase 1(SPOUT1)	0.00356679	0.00271193	0.0259364
NM_017772.2	TBC1D22B	TBC1 domain family member 22B(TBC1D22B)	0.00486627	0.00271494	0.0259364
NM_174930.2	PMS2P5	PMS1 homolog 2, mismatch repair system component pseudogene 5(PMS2P5)	0.00268198	0.00272526	0.0259908
BC070125.1	ABCA6	ATP binding cassette subfamily A member 6(ABCA6)	0.00209102	0.00272711	0.0259908
NM_181268.1	Cmtm1	CKLF like MARVEL transmembrane domain containing 1(CMTM1)	0.00199697	0.00272937	0.0259908
BC022248.1	DNAJB14	DnaJ heat shock protein family (Hsp40) member B14(DNAJB14)	0.00269084	0.0027351	0.0260186
NM_017593.2	BMP2K	BMP2 inducible kinase(BMP2K)	0.00349004	0.00282523	0.0267113
NM_002006.3	FGF2	fibroblast growth factor 2(FGF2)	0.0056236	0.00283924	0.0267625
NM_172160.1	KCNAB1	potassium voltage-gated channel subfamily A member regulatory beta subunit 1(KCNAB1)	0.00433472	0.00285609	0.0268658
NM_002046.2	GAPDH	glyceraldehyde-3-phosphate dehydrogenase(GAPDH)	0.00438354	0.00285947	0.0268704
NM_174925.1	NA	NA	0.00494832	0.00287795	0.0270165
BC022407.1	SH2D1B	SH2 domain containing 1B(SH2D1B)	0.00316798	0.00289134	0.0271147
NM_005985.2	SNAI1	snail family transcriptional repressor 1(SNAI1)	0.00294091	0.00291839	0.0272958
NM_152912.3	MTIF3	mitochondrial translational initiation factor 3(MTIF3)	0.00188957	0.0029195	0.0272958
BC029046.1	H1F0	H1 histone family member 0(H1F0)	0.00305645	0.0029472	0.0274993
NM_007226.1	NXPH2	neurexophilin 2(NXPH2)	0.00248888	0.00298901	0.0278333
NM_016462.1	TMEM14C	transmembrane protein 14C(TMEM14C)	0.00261149	0.00300977	0.0279196
NM_152785.3	GCSAM	germinal center associated signaling and motility(GCSAM)	0.00340572	0.00302312	0.027982
NM_018328.1	mbd5	methyl-CpG binding domain protein 5(MBD5)	0.00331299	0.00303089	0.0280259
BC042179.1	FITM1	fat storage inducing transmembrane protein 1(FITM1)	0.00302814	0.00304739	0.0281223
NM_198217.1	ING1	inhibitor of growth family member 1(ING1)	0.00308345	0.00306582	0.0282446
NM_002815.2	PSMD11	proteasome 26S subunit, non-ATPase 11(PSMD11)	0.00468299	0.00308178	0.0283548
BC043193.2	FAM198B	family with sequence similarity 198 member B(FAM198B)	0.00233418	0.00308971	0.0283995
NM_003821.2	RIPK2	receptor interacting serine/threonine kinase 2(RIPK2)	0.00276543	0.00315021	0.0289269
NM_001007529.1	FLJ40194	uncharacterized FLJ40194(FLJ40194)	0.00222442	0.00315368	0.0289301
BC067819.1	FAM156A	family with sequence similarity 156 member A(FAM156A)	0.0049292	0.00315921	0.0289522
NM_152663.2	RALGPS2	Ral GEF with PH domain and SH3 binding motif 2(RALGPS2)	0.00356545	0.00317418	0.0290606
BC050563.1	SPATA24	spermatogenesis associated 24(SPATA24)	0.00287744	0.00320596	0.0293225
NM_014955.2	METTL13	methyltransferase like 13(METTL13)	0.00268315	0.00321253	0.0293536
NM_012437.2	SNAPIN	SNAP associated protein(SNAPIN)	0.00278835	0.00322149	0.0294064
NM_024059.2	FNDC11	fibronectin type III domain containing 11(FNDC11)	0.0021832	0.00324709	0.0295691
NM_020170.3	NCLN	nicalin(NCLN)	0.00237356	0.00325483	0.0295691
BC013781.1	TUBGCP3	tubulin gamma complex associated protein 3(TUBGCP3)	0.00209464	0.00328634	0.0297927
NM_024494.1	WNT2B	Wnt family member 2B(WNT2B)	0.001578	0.00330118	0.0298687
BC060813.1	AMMECR1	Alport syndrome, mental retardation, midface hypoplasia and elliptocytosis chromosomal region gene 1(AMMECR1)	0.00241203	0.00333049	0.0300458
NM_031465.2	NA	NA	0.00185629	0.00333896	0.0300929
NM_001007025.1	gosr1	golgi SNAP receptor complex member 1(GOSR1)	0.00449001	0.00334633	0.0301299
BC018137.1	TAF1B	TATA-box binding protein associated factor, RNA polymerase I subunit B(TAF1B)	0.0025522	0.00336273	0.0302189
NM_020854.2	KIAA1468	KIAA1468(KIAA1468)	0.00305758	0.00339143	0.0303715
BC017957.1	WWC2	WW and C2 domain containing 2(WWC2)	0.00192661	0.00339284	0.0303715
XM_378988.2	NA	NA	0.00214342	0.00339721	0.0303812
NM_177435.1	PPARD	peroxisome proliferator activated receptor delta(PPARD)	0.0018151	0.0034326	0.0305889
BC058000.1	TTPA	alpha tocopherol transfer protein(TTPA)	0.00906641	0.00345239	0.0307263
NM_006454.2	MXD4	MAX dimerization protein 4(MXD4)	0.0026976	0.00345748	0.0307402
NM_003915.2	CPNE1	copine 1(CPNE1)	0.00251543	0.0034606	0.0307402
NM_174899.3	FBXO36	F-box protein 36(FBXO36)	0.00137614	0.00348056	0.0308583
NM_153346.2	BEND2	BEN domain containing 2(BEND2)	0.0100295	0.00350649	0.0310328
BC015600.1	SUMF2	sulfatase modifying factor 2(SUMF2)	0.00177038	0.00358583	0.0316401
NM_182918.2	ERG	ERG, ETS transcription factor(ERG)	0.00208397	0.00360262	0.031758
BC003643.1	DHDDS	dehydrodolichyl diphosphate synthase subunit(DHDDS)	0.00239478	0.00360719	0.031768
NM_178858.3	SFXN2	sideroflexin 2(SFXN2)	0.00231569	0.0036207	0.0318566
BC017114.1	NABP1	nucleic acid binding protein 1(NABP1)	0.00235359	0.00364528	0.0320424
NM_000754.2	COMT	catechol-O-methyltransferase(COMT)	0.00305235	0.00366621	0.0321664
NM_020368.1	UTP3	UTP3, small subunit processome component homolog (Scerevisiae)(UTP3)	0.00253109	0.00366633	0.0321664
NM_032797.4	AIFM2	apoptosis inducing factor, mitochondria associated 2(AIFM2)	0.00297834	0.00367024	0.0321702
NM_004088.1	DNTT	DNA nucleotidylexotransferase(DNTT)	0.00291008	0.00368465	0.032266
NM_177437.1	TAS2R60	taste 2 receptor member 60(TAS2R60)	0.00510556	0.0037602	0.0327831
BC053901.1	ZNF280A	zinc finger protein 280A(ZNF280A)	0.00280486	0.00376141	0.0327831
NM_014011.4	SOCS5	suppressor of cytokine signaling 5(SOCS5)	0.00219767	0.00377516	0.032841
NM_004732.1	KCNAB3	potassium voltage-gated channel subfamily A regulatory beta subunit 3(KCNAB3)	0.00370471	0.00380588	0.0330474
BC012472.1	UBD	ubiquitin D(UBD)	0.00290389	0.00384159	0.033325
NM_032352.1	BRMS1L	breast cancer metastasis-suppressor 1-like(BRMS1L)	0.0023053	0.0038661	0.0334436
NM_005030.2	PLK1	polo like kinase 1(PLK1)	0.00345686	0.00387468	0.0334563
NM_057749.1	CCNE2	cyclin E2(CCNE2)	0.00299223	0.00388	0.0334699
BC028736.1	GRIA2	glutamate ionotropic receptor AMPA type subunit 2(GRIA2)	0.00800069	0.00389043	0.0335287
NM_005902.1	SMAD3	SMAD family member 3(SMAD3)	0.00292747	0.00394965	0.0339127
NM_001008572.1	TTLL1	tubulin tyrosine ligase like 1(TTLL1)	0.00374181	0.00395574	0.0339336
NM_012279.1	ZNF346	zinc finger protein 346(ZNF346)	0.00209809	0.00397802	0.0339826
BC013013.2	znf526	zinc finger protein 526(ZNF526)	0.00194002	0.00397981	0.0339826
NM_014314.3	DDX58	DExD/H-box helicase 58(DDX58)	0.00406982	0.00399278	0.0340619
NM_000759.2	CSF3	colony stimulating factor 3(CSF3)	0.0017696	0.00402661	0.0342873
BC059404.1	BCL6B	B-cell CLL/lymphoma 6B(BCL6B)	0.00255875	0.0040304	0.034288
NM_016511.1	CLEC1A	C-type lectin domain family 1 member A(CLEC1A)	0.00255199	0.00406071	0.0345142
BC025314.1	Ighg1	immunoglobulin heavy constant gamma 1 (G1m marker)(IGHG1)	0.00165161	0.00407501	0.0345722
NM_173578.1	C11orf72	chromosome 11 open reading frame 72(C11orf72)	0.00296802	0.00412977	0.0349727
NM_001007792	NTRK1	neurotrophic receptor tyrosine kinase 1(NTRK1)	0.00527671	0.00424202	0.0357272
NM_021805.1	SIGIRR	single Ig and TIR domain containing(SIGIRR)	0.00200811	0.00425268	0.0357844
NM_021627.2	SENP2	SUMO1/sentrin/SMT3 specific peptidase 2(SENP2)	0.0023123	0.00428592	0.0359405
NM_020328.1	ACVR1B	activin A receptor type 1B(ACVR1B)	0.00167496	0.00428676	0.0359405
NM_002095.1	GTF2E2	general transcription factor IIE subunit 2(GTF2E2)	0.00229976	0.00432554	0.0361673
NM_006433.2	GNLY	granulysin(GNLY)	0.00169596	0.00433387	0.0361704
NM_173698.1	FAM133A	family with sequence similarity 133 member A(FAM133A)	0.00345547	0.00433474	0.0361704
NM_033453.2	ITPA	inosine triphosphatase(ITPA)	0.00298156	0.00434354	0.0361704
NM_006539.2	CACNG3	calcium voltage-gated channel auxiliary subunit gamma 3(CACNG3)	0.00165269	0.00435009	0.0361704
NM_001018061.1	MRNIP	MRN complex interacting protein(MRNIP)	0.00212388	0.00435079	0.0361704
NM_152260.1	RPUSD2	RNA pseudouridylate synthase domain containing 2(RPUSD2)	0.0041591	0.00435518	0.0361704
BC009108.1	MCM10	minichromosome maintenance 10 replication initiation factor(MCM10)	0.00309777	0.00438045	0.036331
NM_001014.2	RPS10	ribosomal protein S10(RPS10)	0.00235004	0.00450082	0.0371961
BC069677.1	RGS8	regulator of G-protein signaling 8(RGS8)	0.00342378	0.00451165	0.0372137
BC056669.1	DCUN1D2	defective in cullin neddylation 1 domain containing 2(DCUN1D2)	0.00411891	0.00451502	0.0372137
BC020256.1	cemip	cell migration inducing hyaluronan binding protein(CEMIP)	0.00258744	0.00452996	0.0372734
NM_000575.1	IL1A	interleukin 1 alpha(IL1A)	0.00631732	0.00453163	0.0372734
BC065552.1	IARS	isoleucyl-tRNA synthetase(IARS)	0.00171493	0.00453434	0.0372734
NM_005639.1	SYT1	synaptotagmin 1(SYT1)	0.00259582	0.00455309	0.0373272
NM_001012425.1	C1orf146	chromosome 1 open reading frame 146(C1orf146)	0.00191331	0.00455559	0.0373272
NM_178553.2	PRR30	proline rich 30(PRR30)	0.00211197	0.00456244	0.0373272
NM_024969.2	CSRNP3	cysteine and serine rich nuclear protein 3(CSRNP3)	0.00302937	0.00469461	0.0380169
NM_021034.1	IFITM3	interferon induced transmembrane protein 3(IFITM3)	0.00215794	0.00471539	0.0381184
BC047722.1	COA5	cytochrome c oxidase assembly factor 5(COA5)	0.0020191	0.00472856	0.0381446
NM_173842.1	IL1RN	interleukin 1 receptor antagonist(IL1RN)	0.00370289	0.00473065	0.0381446
NM_172341.1	PSENEN	presenilin enhancer gamma-secretase subunit(PSENEN)	0.00214108	0.00478117	0.0384822
NM_004074.2	COX8A	cytochrome c oxidase subunit 8A(COX8A)	0.00187801	0.00481717	0.0387046
NM_001044.2	SLC6A3	solute carrier family 6 member 3(SLC6A3)	0.00426368	0.00482757	0.0387546
BC013768.1	PCCB	propionyl-CoA carboxylase beta subunit(PCCB)	0.00746279	0.00485698	0.0389231
BC012901.1	ROGDI	rogdi homolog(ROGDI)	0.00194125	0.00489413	0.039153
BC004885.1	TMEM234	transmembrane protein 234(TMEM234)	0.00313738	0.0049661	0.0396261
BC012445.1	TRABD	TraB domain containing(TRABD)	0.00236534	0.00499143	0.0397582
NM_003674.1	CDK10	cyclin dependent kinase 10(CDK10)	0.00162551	0.00500821	0.0398248
NM_080660.2	ZC3HAV1L	zinc finger CCCH-type containing, antiviral 1 like(ZC3HAV1L)	0.00412639	0.00507627	0.0403313
NM_015023.2	WDTC1	WD and tetratricopeptide repeats 1(WDTC1)	0.00188425	0.00512026	0.0405763
NM_032901.2	COX14	COX14, cytochrome c oxidase assembly factor(COX14)	0.00157693	0.00516397	0.0408877
NM_033115.2	TBCK	TBC1 domain containing kinase(TBCK)	0.00315897	0.00521479	0.0412548
BC028138.1	UBASH3A	ubiquitin associated and SH3 domain containing A(UBASH3A)	0.00146102	0.00523298	0.0413633
BC007646.1	LOC81691	exonuclease NEF-sp(LOC81691)	0.00167511	0.00526261	0.041456
BC032451.1	Igk	immunoglobulin kappa locus(IGK)	0.00164492	0.00534221	0.0419402
NM_006869.1	ADAP1	ArfGAP with dual PH domains 1(ADAP1)	0.00196032	0.00543754	0.0425442
BC053984.1	IGHV4-31	immunoglobulin heavy variable 4-31(IGHV4-31)	0.00130968	0.00544683	0.042581
BC049215.1	OAS2	2'-5'-oligoadenylate synthetase 2(OAS2)	0.00267995	0.00545983	0.042585
BC015202.2	CENPT	centromere protein T(CENPT)	0.00392051	0.00546575	0.042585
NM_024319.1	c1orf35	chromosome 1 open reading frame 35(C1orf35)	0.00246092	0.00548996	0.0427103
NM_148975.1	MS4A4A	membrane spanning 4-domains A4A(MS4A4A)	0.0102166	0.00549107	0.0427103
BC011719.1	TMEM43	transmembrane protein 43(TMEM43)	0.00187069	0.00555179	0.0431216
NM_006528.2	TFPI2	tissue factor pathway inhibitor 2(TFPI2)	0.00205827	0.00555381	0.0431216
BC005922.1	ICA1	islet cell autoantigen 1(ICA1)	0.00379059	0.00555792	0.0431216
BC033731.1	appl2	adaptor protein, phosphotyrosine interacting with PH domain and leucine zipper 2(APPL2)	0.00345875	0.00560531	0.0434458
NM_020980.2	AQP9	aquaporin 9(AQP9)	0.00216926	0.00560909	0.0434458
NM_003688.1	CASK	calcium/calmodulin dependent serine protein kinase(CASK)	0.00268088	0.00564457	0.0436111
BC023990.1	ANXA2	annexin A2(ANXA2)	0.00351164	0.0056815	0.0438295
NM_001015.2	RPS11	ribosomal protein S11(RPS11)	0.00192268	0.00580166	0.04446
NM_004449.3	ERG	ERG, ETS transcription factor(ERG)	0.00343001	0.00581659	0.0444945
NM_138499.2	PWWP2B	PWWP domain containing 2B(PWWP2B)	0.00413254	0.00591883	0.0451646
NM_001008737.1	LOC401052	uncharacterized LOC401052(LOC401052)	0.0036111	0.00597853	0.0455826
NM_024515.1	WDR25	WD repeat domain 25(WDR25)	0.00584725	0.00598368	0.0455843
NM_000466.1	PEX1	peroxisomal biogenesis factor 1(PEX1)	0.00234558	0.00601881	0.0458142
BC057783.1	SRSF8	serine and arginine rich splicing factor 8(SRSF8)	0.00257843	0.00602534	0.0458263
NM_001003938.2	HBM	hemoglobin subunit mu(HBM)	0.0038997	0.0060428	0.0459193
BC060879.1	C7orf31	chromosome 7 open reading frame 31(C7orf31)	0.00196747	0.0060475	0.0459193
NM_000222.1	KIT	KIT proto-oncogene receptor tyrosine kinase(KIT)	0.0025554	0.00609411	0.0461112
NM_012443.2	SPAG6	sperm associated antigen 6(SPAG6)	0.00407576	0.00614279	0.0463175
BC064943.1	LETMD1	LETM1 domain containing 1(LETMD1)	0.00154317	0.00614559	0.0463175
BC035975.1	UMOD	uromodulin(UMOD)	0.00239596	0.00614998	0.0463175
BC007462.1	CKM	creatine kinase, M-type(CKM)	0.0028632	0.00616185	0.0463691
NM_001312.2	CRIP2	cysteine rich protein 2(CRIP2)	0.00421225	0.00624932	0.046837
NM_004458.1	ACSL4	acyl-CoA synthetase long-chain family member 4(ACSL4)	0.0025416	0.00625979	0.0468545
NM_016505.2	ZCCHC17	zinc finger CCHC-type containing 17(ZCCHC17)	0.0025408	0.00626178	0.0468545
BC099845.1	RAP1GDS1	Rap1 GTPase-GDP dissociation stimulator 1(RAP1GDS1)	0.00465038	0.00626765	0.0468606
BC003360.1	DDX18	DEAD-box helicase 18(DDX18)	0.00285499	0.00631603	0.0470702
BC010904.1	depdc1b	DEP domain containing 1B(DEPDC1B)	0.00174768	0.00633341	0.0471402
BC013966.2	FAM64A	family with sequence similarity 64 member A(FAM64A)	0.00323268	0.00633561	0.0471402
NM_018724.3	IL20	interleukin 20(IL20)	0.00479216	0.00634467	0.0471697
BC015109.1	MRPL1	mitochondrial ribosomal protein L1(MRPL1)	0.00336362	0.00637202	0.047335
BC056147.1	FBXO38	F-box protein 38(FBXO38)	0.00205855	0.00640503	0.0474543
NM_013431.1	KLRC4	killer cell lectin like receptor C4(KLRC4)	0.00161016	0.00640859	0.0474543
NM_000589.2	IL4	interleukin 4(IL4)	0.00576399	0.00642237	0.0475184
NM_003278.1	CLEC3B	C-type lectin domain family 3 member B(CLEC3B)	0.0019787	0.00648762	0.0479245
BC029795.1	BDNF	brain derived neurotrophic factor(BDNF)	0.00182648	0.00653293	0.0481823
BC009398.1	MCM7	minichromosome maintenance complex component 7(MCM7)	0.00436859	0.00654865	0.0482569
NM_004517.1	ILK	integrin linked kinase(ILK)	0.00148642	0.00655348	0.0482569
NM_152480.1	CIRBP-AS1	CIRBP antisense RNA 1(CIRBP-AS1)	0.00165788	0.00657735	0.0483558
BC004259.1	ZC2HC1C	zinc finger C2HC-type containing 1C(ZC2HC1C)	0.00319455	0.00666149	0.048858
NM_020235.2	bbx	BBX, HMG-box containing(BBX)	0.00234111	0.0066738	0.0489095
NM_004218.1	RAB11B	RAB11B, member RAS oncogene family(RAB11B)	0.0035107	0.00677472	0.0494843
NM_001786.2	CDK1	cyclin dependent kinase 1(CDK1)	0.00300383	0.00677897	0.0494843
BC002557.2	GATA2	GATA binding protein 2(GATA2)	0.00308361	0.00679294	0.0495473
BC007581.1	ALDH4A1	aldehyde dehydrogenase 4 family member A1(ALDH4A1)	0.00359826	0.00680507	0.0495883
NM_144628.1	TBC1D20	TBC1 domain family member 20(TBC1D20)	0.0033175	0.00683065	0.0496267
BC004190.1	MICU1	mitochondrial calcium uptake 1(MICU1)	0.00216892	0.00684262	0.0496747

## Sheet: sTable4
sTable4: Six clusters of aging-associated autoantibodies
Clusters of autoantibodies were identified based on the euclidean distance
Clusters	Accession ID	Name
1	BC000014.1	PCYOX1L
1	BC000082.1	SRRT
1	BC000157.2	ZNF691
1	BC000381.2	TBPL1
1	BC000442.1	AURKB
1	BC000583.1	THOP1
1	BC000770.1	DIDO1
1	BC000784.1	BIRC5
1	BC000974.2	WDR45B
1	BC001172.1	TADA2A
1	BC001327.1	IFRD2
1	BC001419.1	MECR
1	BC002369.1	PLK1
1	BC002371.2	NIPSNAP1
1	BC002519.2	PNKP
1	BC002555.1	CLK3
1	BC002557.2	GATA2
1	BC002950.1	c18orf8
1	BC003065.1	CDK2
1	BC003360.1	DDX18
1	BC003643.1	DHDDS
1	BC004174.1	NEK6
1	BC004190.1	MICU1
1	BC004248.1	BMP7
1	BC004259.1	ZC2HC1C
1	BC004368.1	PSME2
1	BC004876.1	MCM10
1	BC005004.1	FAM64A
1	BC005056.1	DNAJC30
1	BC005297.1	KMO
1	BC005339.1	TPMT
1	BC005902.1	BLVRA
1	BC006105.1	ATAT1
1	BC006234.1	rhbdd2
1	BC006375.2	DYRK2
1	BC006793.1	GATA3
1	BC007363.1	BCKDK
1	BC007462.1	CKM
1	BC007581.1	ALDH4A1
1	BC007633.1	AGO2
1	BC007646.1	LOC81691
1	BC008077.2	SRPRA
1	BC008803.1	EYA2
1	BC009108.1	MCM10
1	BC009398.1	MCM7
1	BC009458.1	BARX1
1	BC009553.2	GOPC
1	BC009894.2	PAPSS2
1	BC010125.1	HMCES
1	BC010464.1	MAP3K3
1	BC010904.1	depdc1b
1	BC011526.1	CDK18
1	BC011719.1	TMEM43
1	BC011786.1	IGF2
1	BC011952.1	TVP23C
1	BC012445.1	TRABD
1	BC012564.1	TMCO3
1	BC012761.1	NEK6
1	BC012901.1	ROGDI
1	BC012997.2	SULF1
1	BC013013.2	znf526
1	BC013740.1	SLC2A6
1	BC013768.1	PCCB
1	BC013781.1	TUBGCP3
1	BC013959.1	GNL1
1	BC013966.2	FAM64A
1	BC014949.1	DHX58
1	BC015202.2	CENPT
1	BC015562.1	AKT1S1
1	BC016389.1	SLC35F6
1	BC016652.1	BMX
1	BC017012.1	IWS1
1	BC017054.1	mthfd2
1	BC017058.1	TPRA1
1	BC017100.1	RNF130
1	BC017212.2	PHF11
1	BC017305.1	SIRT7
1	BC017356.1	ighm
1	BC017957.1	WWC2
1	BC018950.2	TRAP1
1	BC019015.2	MED29
1	BC019300.1	FAM127B
1	BC019315.1	NANS
1	BC019954.1	RNGTT
1	BC020221.1	stac
1	BC020256.1	cemip
1	BC020810.1	CHD2
1	BC020966.1	ENTPD5
1	BC021121.1	WNK1
1	BC022254.1	DCLRE1C
1	BC022379.1	SLC22A9
1	BC022983.1	LNX1
1	BC023990.1	ANXA2
1	BC024187.2	DHX40
1	BC024223.2	TXNDC9
1	BC024289.1	NA
1	BC025314.1	Ighg1
1	BC025703.1	CD247
1	BC026274.1	RDH11
1	BC028040.1	CNP
1	BC028138.1	UBASH3A
1	BC028218.1	ZBP1
1	BC028736.1	GRIA2
1	BC029046.1	H1F0
1	BC029487.1	tmem120a
1	BC030287.1	MPP2
1	BC031041.1	IQCH
1	BC031063.1	IGSF10
1	BC031079.1	CELF1
1	BC031549.1	CLK1
1	BC032370.1	NNT
1	BC032393.1	RNF170
1	BC032499.1	GBGT1
1	BC032715.1	BBS9
1	BC035137.1	THRA
1	BC035747.1	SLC35A2
1	BC035975.1	UMOD
1	BC036098.1	NCALD
1	BC036784.1	RASGEF1B
1	BC038105.2	MPP7
1	BC038808.1	APOBEC3F
1	BC038934.1	GJB6
1	BC039832.1	PPHLN1
1	BC040141.1	NR2C1
1	BC040659.1	MTCH1
1	BC040679.2	RAB15
1	BC041133.1	RASL10B
1	BC041366.2	USP2
1	BC042179.1	FITM1
1	BC042193.1	GPATCH2
1	BC043193.2	FAM198B
1	BC044242.1	RSPH10B2
1	BC044584.1	DNAJC4
1	BC046567.1	SLC37A3
1	BC047374.1	SLC36A4
1	BC047575.1	DAAM2
1	BC048251.1	ZDHHC12
1	BC048980.1	prkaa1
1	BC051849.2	RPAIN
1	BC051850.1	tmem120a
1	BC053901.1	ZNF280A
1	BC053989.1	RNF112
1	BC054508.1	EPB41L5
1	BC056146.1	HOOK3
1	BC056415.1	RPAP3
1	BC057783.1	SRSF8
1	BC058000.1	TTPA
1	BC058823.1	DYNC2LI1
1	BC059404.1	BCL6B
1	BC059950.1	RPL12
1	BC060813.1	AMMECR1
1	BC064898.1	C3orf33
1	BC065290.1	CYBRD1
1	BC067221.1	GPX2
1	BC067819.1	FAM156A
1	BC067822.1	HIBCH
1	BC069451.1	PAEP
1	BC070112.1	FAM53A
1	BC070125.1	ABCA6
1	BC070374.1	PON3
1	BC071659.1	hla-dra
1	BC074501.1	YPEL1
1	BC074764.2	APOA4
1	BC078663.1	AGL
1	BC092404.1	RAPGEF3
1	BC093068.1	TSFM
1	BC098318.1	SUGCT
1	BC100290.1	NUBP1
1	BC102024.1	SCO2
1	NM_000222.1	KIT
1	NM_000331.2	SAA1
1	NM_000398.3	cyb5r3
1	NM_000461.3	THRB
1	NM_000466.1	PEX1
1	NM_000589.2	IL4
1	NM_000593.5	TAP1
1	NM_000638.2	VTN
1	NM_000700.1	ANXA1
1	NM_000754.2	COMT
1	NM_000810.2	GABRA5
1	NM_001001550.1	GRB10
1	NM_001003799.1	TARP
1	NM_001003938.2	HBM
1	NM_001005158.1	sfmbt1
1	NM_001005404.3	YPEL2
1	NM_001007232.1	Card17
1	NM_001007258.1	SETD4
1	NM_001008737.1	LOC401052
1	NM_001013705.1	NA
1	NM_001015.2	RPS11
1	NM_001018061.1	MRNIP
1	NM_001020.2	RPS16
1	NM_001040633.1	PRKAG2
1	NM_001203.1	BMPR1B
1	NM_001312.2	CRIP2
1	NM_001321.1	CSRP2
1	NM_001325.1	CSTF2
1	NM_001487.1	BLOC1S1
1	NM_001498.2	GCLC
1	NM_001543.3	NDST1
1	NM_001657.2	AREG
1	NM_001671.2	ASGR1
1	NM_001721	BMX
1	NM_001786.2	CDK1
1	NM_001799.2	CDK7
1	NM_001888.2	CRYM
1	NM_001945.1	HBEGF
1	NM_001982.1	ERBB3
1	NM_002093	GSK3B
1	NM_002147.2	HOXB5
1	NM_002355.2	M6PR
1	NM_002365.3	MAGEB3
1	NM_002402.1	MEST
1	NM_002628.3	PFN2
1	NM_002647.1	PIK3C3
1	NM_002793.2	PSMB1
1	NM_002827.2	PTPN1
1	NM_002880.1	RAF1
1	NM_002927.3	RGS13
1	NM_002945.2	RPA1
1	NM_003049.1	SLC10A1
1	NM_003092.3	SNRPB2
1	NM_003177.3	SYK
1	NM_003215	TEC
1	NM_003278.1	CLEC3B
1	NM_003674.1	CDK10
1	NM_003691.1	STK16
1	NM_003724.1	JRK
1	NM_003821.2	RIPK2
1	NM_003868.1	FGF16
1	NM_003910.2	BUD31
1	NM_003915.2	CPNE1
1	NM_003939.2	BTRC
1	NM_003942.1	RPS6KA4
1	NM_004060.2	CCNG1
1	NM_004071.1	CLK1
1	NM_004078.1	CSRP1
1	NM_004236.1	COPS2
1	NM_004269.2	MED27
1	NM_004271.1	LY86
1	NM_004310.2	RHOH
1	NM_004332.1	BPHL
1	NM_004382.2	CRHR1
1	NM_004445.1	EPHB6
1	NM_004449.3	ERG
1	NM_004451.3	ESRRA
1	NM_004517.1	ILK
1	NM_004527.2	MEOX1
1	NM_004721.3	MAP3K13
1	NM_004732.1	KCNAB3
1	NM_004813.1	PEX16
1	NM_004844.1	SH3BP5
1	NM_004865.2	TBPL1
1	NM_004889.2	ATP5J2
1	NM_004895.3	NLRP3
1	NM_004966.2	HNRNPF
1	NM_004991.1	MECOM
1	NM_005030.2	PLK1
1	NM_005044.1	PRKX
1	NM_005233	EPHA3
1	NM_005435.2	ARHGEF5
1	NM_005469.2	ACOT8
1	NM_005622.3	acsm3
1	NM_005780.1	LHFP
1	NM_005781.2	TNK2
1	NM_005794.2	DHRS2
1	NM_005825.2	RASGRP2
1	NM_005902.1	SMAD3
1	NM_005922.1	MAP3K4
1	NM_006010.2	MANF
1	NM_006035.2	CDC42BPB
1	NM_006298.2	ZKSCAN8
1	NM_006454.2	MXD4
1	NM_006539.2	CACNG3
1	NM_006865.1	LILRA3
1	NM_006869.1	ADAP1
1	NM_007022.1	CYB561D2
1	NM_007067.3	KAT7
1	NM_007226.1	NXPH2
1	NM_007255.1	B4GALT7
1	NM_012138.2	AATF
1	NM_012227.1	GTPBP6
1	NM_012289.2	KEAP1
1	NM_012420.1	IFIT5
1	NM_012424.2	RPS6KC1
1	NM_012437.2	SNAPIN
1	NM_012443.2	SPAG6
1	NM_013431.1	KLRC4
1	NM_014038.1	BZW2
1	NM_014065.2	aste1
1	NM_014239.1	EIF2B2
1	NM_014248.2	RBX1
1	NM_014249.2	NR2E3
1	NM_014294.3	TRAM1
1	NM_014296.2	CAPN7
1	NM_014310.3	RASD2
1	NM_014314.3	DDX58
1	NM_014481.2	APEX2
1	NM_014719.1	TCAF1
1	NM_014815.2	MED24
1	NM_014864.2	FAM20B
1	NM_015023.2	WDTC1
1	NM_015138.2	rtf1
1	NM_015929.2	LIPT1
1	NM_015948.2	SLC35B3
1	NM_015955.2	MEMO1
1	NM_016025.2	METTL9
1	NM_016047.1	SF3B6
1	NM_016204.1	GDF2
1	NM_016210.1	C3orf18
1	NM_016304.2	RSL24D1
1	NM_016364.2	DUSP13
1	NM_016462.1	TMEM14C
1	NM_016497.2	MRPL51
1	NM_016535.1	ZNF581
1	NM_016563.1	RASL12
1	NM_016951.2	cklf
1	NM_017506.1	OR7A5
1	NM_017583.2	TRIM44
1	NM_017692.1	APTX
1	NM_017703.1	FBXL12
1	NM_017966.1	VPS37C
1	NM_017971.1	MRPL20
1	NM_017986.2	SLC52A1
1	NM_018010.2	IFT57
1	NM_018031.2	wdr6
1	NM_018091.2	ELP3
1	NM_018111.1	C19orf73
1	NM_018285.1	IMP3
1	NM_018297.2	NGLY1
1	NM_018328.1	mbd5
1	NM_018724.3	IL20
1	NM_018910.2	PCDHA7
1	NM_020170.3	NCLN
1	NM_020328.1	ACVR1B
1	NM_020381.2	PDSS2
1	NM_020685.1	C3orf14
1	NM_020854.2	KIAA1468
1	NM_020980.2	AQP9
1	NM_021034.1	IFITM3
1	NM_021117.1	CRY2
1	NM_021237.3	SELENOK
1	NM_021627.2	SENP2
1	NM_021805.1	SIGIRR
1	NM_022140.2	EPB41L4A
1	NM_022156.3	DUS1L
1	NM_022839.2	MRPS11
1	NM_023935.1	DDRGK1
1	NM_023936.1	MRPS34
1	NM_023937.1	MRPL34
1	NM_024044.2	slx1b
1	NM_024059.2	FNDC11
1	NM_024071.2	zfyve21
1	NM_024292.2	UBL5
1	NM_024303.1	ZSCAN5A
1	NM_024330.1	SLC27A3
1	NM_024515.1	WDR25
1	NM_024588.2	C22orf46
1	NM_024692.3	CLIP4
1	NM_024708.2	ASB7
1	NM_024754.2	PTCD2
1	NM_024969.2	CSRNP3
1	NM_025026.1	BIN3-IT1
1	NM_025125.2	TMEM254
1	NM_030579.1	CYB5B
1	NM_030761.3	WNT4
1	NM_030881.2	DDX17
1	NM_031279.2	ETNPPL
1	NM_032036.2	IFI27L2
1	NM_032037.2	TSSK6
1	NM_032111.2	MRPL14
1	NM_032181.1	EVA1A
1	NM_032328.1	EFCAB2
1	NM_032349.1	NUDT16L1
1	NM_032352.1	BRMS1L
1	NM_032413.1	C15ORF48
1	NM_032448.1	FAM120B
1	NM_032563.1	Lce3d
1	NM_032625.1	C7orf13
1	NM_032730.3	RTN4IP1
1	NM_032787.1	ADGRG7
1	NM_032837.1	FAM104A
1	NM_032873.3	UBASH3B
1	NM_032886.1	RBM14
1	NM_032892.1	FRMD5
1	NM_033115.2	TBCK
1	NM_052987.1	CDK10
1	NM_057157.1	CYP26A1
1	NM_057749.1	CCNE2
1	NM_080588.1	PTPN7
1	NM_080659.1	C11ORF52
1	NM_080660.2	ZC3HAV1L
1	NM_080737.1	SYTL4
1	NM_080823.2	SRMS
1	NM_080832.1	PABPC5
1	NM_130389.2	TRIM34
1	NM_138394.2	HNRNPLL
1	NM_138424.1	KIF12
1	NM_138777.1	MRRF
1	NM_138809.1	CMBL
1	NM_138930.2	DIABLO
1	NM_139181.1	NA
1	NM_144598.1	LRRC28
1	NM_144628.1	TBC1D20
1	NM_144685.3	HIPK4
1	NM_145008.1	YPEL4
1	NM_145043.1	NEIL2
1	NM_145055.1	C18orf25
1	NM_145235.1	fank1
1	NM_145261.2	DNAJC19
1	NM_145265.1	CCDC127
1	NM_148179.1	RPP25L
1	NM_148975.1	MS4A4A
1	NM_152260.1	RPUSD2
1	NM_152267.2	RNF185
1	NM_152295.3	TARS
1	NM_152362.1	TNFAIP8L1
1	NM_152376.2	UBXN10
1	NM_152420.1	CARNMT1
1	NM_152634.1	TCEANC
1	NM_152757.1	C20orf166-AS1
1	NM_152772.1	TCP11L2
1	NM_152785.3	GCSAM
1	NM_152912.3	MTIF3
1	NM_152997.2	FDCSP
1	NM_153329.2	ALDH16A1
1	NM_153346.2	BEND2
1	NM_172159.2	KCNAB1
1	NM_172160.1	KCNAB1
1	NM_172341.1	PSENEN
1	NM_173578.1	C11orf72
1	NM_173842.1	IL1RN
1	NM_174899.3	FBXO36
1	NM_174922.3	adck5
1	NM_175923.2	NA
1	NM_177435.1	PPARD
1	NM_177437.1	TAS2R60
1	NM_177524.1	MEST
1	NM_178044.1	slx1b
1	NM_178126.2	FAM134C
1	NM_178497.2	C4orf26
1	NM_178582.1	HM13
1	NM_178821.1	DAW1
1	NM_181481.2	LDLRAD4
1	NM_181514.1	MRPL21
1	NM_181515.1	MRPL21
1	NM_181655.1	C17orf58
1	NM_181892.1	UBE2D3
1	NM_182494.1	calhm3
1	NM_182918.2	ERG
1	NM_183397.1	PXMP4
1	NM_194290.1	NA
1	NM_197964.1	FMC1
1	NM_198217.1	ING1
1	NM_198219.1	ING1
1	NM_198331.1	NA
1	NM_198489.1	CCDC84
1	NM_198517.2	TBC1D10C
1	NM_198708.1	hsd11b1l
1	NM_198829.1	RAC1
1	NM_199168.2	CXCL12
1	NM_199346.1	PFN4
1	NM_201263.1	WARS2
1	NM_203302.2	RPL23AP82
1	NM_203418.1	RCAN1
1	NM_205848.1	SYT6
1	PM_2134	NA
1	PM_2141	NA
1	XM_085833.5	NA
1	XM_096472.2	NA
1	XM_291436.1	NA
1	XM_373810.3	NA
1	XM_379657.2	NA
2	BC000046.2	ICAM4
2	BC000232.1	REEP5
2	BC002677.1	AHDC1
2	BC006364.1	TBCD
2	BC009262.2	FNBP1
2	BC011556.1	DDX20
2	BC011821.1	RIC8A
2	BC011924.1	UNKL
2	BC014394.1	AHDC1
2	BC015799.1	CASP7
2	BC016645.2	PSAT1
2	BC017202.2	IVD
2	BC021250.1	PRMT9
2	BC022378.1	ZKSCAN1
2	BC026039.1	MTG1
2	BC028227.1	ZNF471
2	BC030537.1	LPIN1
2	BC031010.1	SMYD3
2	BC031964.1	GLUL
2	BC032454.1	SDCCAG8
2	BC032477.1	TMC4
2	BC033025.1	PLPP5
2	BC033692.1	HMGCR
2	BC033758.1	ADAP2
2	BC036094.1	GAGE1
2	BC036723.1	FCGR3A
2	BC037253.1	FRMD3
2	BC038998.1	FMR1
2	BC039039.1	ZAP70
2	BC039654.1	TBCD
2	BC040183.2	RAPGEF4
2	BC042628.1	SERPINE2
2	BC045535.1	TRMT1L
2	BC047883.2	SEC31A
2	BC053545.1	TPM1
2	BC055088.1	MRPL21
2	BC057770.1	SLC27A2
2	BC057803.1	HS3ST1
2	BC060806.1	RECK
2	BC066654.1	JMJD6
2	BC068602.1	SUCLG2
2	BC098117.1	SUGCT
2	NM_000849.1	GSTM3
2	NM_000861.2	HRH1
2	NM_001005176.1	SP140
2	NM_001005862	ERBB2
2	NM_001030002.1	GRB7
2	NM_001167.2	XIAP
2	NM_001315.1	MAPK14
2	NM_001412.2	EIF1AX
2	NM_001449.2	FHL1
2	NM_001633.1	AMBP
2	NM_002133.1	HMOX1
2	NM_002211.2	ITGB1
2	NM_003115.2	UAP1
2	NM_003992.1	CLK3
2	NM_004113.3	FGF12
2	NM_004196.2	CDKL1
2	NM_004503.2	HOXC6
2	NM_004958.2	MTOR
2	NM_005089.1	zrsr2
2	NM_005205.2	COX6A2
2	NM_005412.2	SHMT2
2	NM_005522.3	HOXA1
2	NM_005842.2	SPRY2
2	NM_006214.2	PHYH
2	NM_006274.2	CCL19
2	NM_006628.4	ARPP19
2	NM_006790.1	MYOT
2	NM_006837.2	COPS5
2	NM_007117.1	TRH
2	NM_007194.2	CHEK2
2	NM_015471.2	NSL1
2	NM_016440.1	VRK3
2	NM_017735.3	TTC27
2	NM_017882.1	CLN6
2	NM_018698.3	NXT2
2	NM_020633.2	VN1R1
2	NM_021925.1	LDAH
2	NM_024514.4	CYP2R1
2	NM_025083.2	EDC3
2	NM_025221.4	KCNIP4
2	NM_030781.2	COLEC12
2	NM_031290.1	CCDC70
2	NM_031473.2	IFT81
2	NM_032017.1	STK40
2	NM_032545.2	CFC1
2	NM_032811.1	TBRG1
2	NM_033201.1	c16orf45
2	NM_053280.3	ODF3
2	NM_130807.1	MOB3A
2	NM_134428.1	RFX3
2	NM_144602.1	C16orf78
2	NM_152727.4	CPNE2
2	NM_153326.1	AKR1A1
2	NM_153330.2	DNAJB8
2	NM_174909.1	TMEM167A
2	NM_178034.1	PLA2G4D
2	NM_182503.1	ADAT2
2	NM_182691.1	SRPK2
2	NM_198563.1	TMEM110
2	NM_203282.1	ZNF254
2	PM_2136	NA
2	PM_2143	NA
2	XM_062285.1	NA
2	XM_209489.2	NA
2	XM_294794.1	NA
3	BC000924.2	ARL17A
3	BC000953.2	RIOK2
3	BC001052.2	RECQL
3	BC001132.1	DDX54
3	BC001174.1	EXT1
3	BC001446.2	DPP3
3	BC001968.1	CDK9
3	BC002430.1	ALDH3A2
3	BC002645.1	STX5
3	BC004884.2	FUT10
3	BC004885.1	TMEM234
3	BC005065.1	ERC1
3	BC005270.1	NDUFS4
3	BC005895.1	cox11
3	BC005922.1	ICA1
3	BC005955.1	UTP23
3	BC007015.1	CCNE2
3	BC007956.1	PARS2
3	BC008042.2	TNFSF13
3	BC008771.1	MARK2
3	BC009819.1	UXS1
3	BC011779.2	NA
3	BC012472.1	UBD
3	BC013119.1	SIPA1L2
3	BC014131.1	RPUSD4
3	BC014452.1	LGALS8-AS1
3	BC015109.1	MRPL1
3	BC015600.1	SUMF2
3	BC017114.1	NABP1
3	BC017180.2	SND1
3	BC017440.1	TRAPPC2L
3	BC017589.2	TPD52L3
3	BC017785.1	PTPN22
3	BC018137.1	TAF1B
3	BC020972.1	CSNK1G2
3	BC021180.2	HMGB4
3	BC021573.1	GTPBP10
3	BC021701.1	SPTSSA
3	BC021930.1	UVSSA
3	BC022248.1	DNAJB14
3	BC022297.1	DGKE
3	BC022407.1	SH2D1B
3	BC024001.2	LRRC20
3	BC028721.2	SLC1A6
3	BC029495.1	USP6
3	BC029795.1	BDNF
3	BC032451.1	Igk
3	BC033677.1	SPOUT1
3	BC033731.1	appl2
3	BC033882.1	SPEM1
3	BC034926.1	CILP2
3	BC035494.2	ORC3
3	BC036391.1	CELF2
3	BC036846.1	PRSS33
3	BC036899.1	CPEB4
3	BC047030.1	UPP1
3	BC047722.1	COA5
3	BC048970.1	TTLL7
3	BC049215.1	OAS2
3	BC050442.1	HOXC4
3	BC050563.1	SPATA24
3	BC052601.1	MRPL10
3	BC052806.1	MRPL55
3	BC053984.1	IGHV4-31
3	BC056147.1	FBXO38
3	BC056669.1	DCUN1D2
3	BC060879.1	C7orf31
3	BC062423.1	MTURN
3	BC064943.1	LETMD1
3	BC065552.1	IARS
3	BC067755.1	KCTD18
3	BC069677.1	RGS8
3	BC073163.1	GBP2
3	BC090049.1	MEST
3	BC091489.1	ZMYND11
3	BC093661.1	C14orf177
3	BC095406.1	h2afy
3	BC099845.1	RAP1GDS1
3	BC100879.2	CRYGN
3	BC103660.1	RBM15
3	NM_000184.1	HBG2
3	NM_000575.1	IL1A
3	NM_000759.2	CSF3
3	NM_001001794.1	DENND6B
3	NM_001002913.1	PTRH1
3	NM_001007024.1	gosr1
3	NM_001007025.1	gosr1
3	NM_001007529.1	FLJ40194
3	NM_001007792	NTRK1
3	NM_001008572.1	TTLL1
3	NM_001012425.1	C1orf146
3	NM_001014.2	RPS10
3	NM_001017926.1	ZHX1
3	NM_001021.2	RPS17
3	NM_001022.3	RPS19
3	NM_001031715.1	IQCH
3	NM_001039468.1	NA
3	NM_001044.2	SLC6A3
3	NM_001258.1	CDK3
3	NM_001280.1	CIRBP
3	NM_001545.1	MRPL58
3	NM_001738.1	CA1
3	NM_001893.3	CSNK1D
3	NM_001894.2	csnk1e
3	NM_002006.3	FGF2
3	NM_002046.2	GAPDH
3	NM_002068.1	GNA15
3	NM_002095.1	GTF2E2
3	NM_002495.1	NDUFS4
3	NM_002595.1	CDK17
3	NM_002815.2	PSMD11
3	NM_002952.2	RPS2
3	NM_003160.1	AURKC
3	NM_003362.2	UNG
3	NM_003467.1	CXCR4
3	NM_003562.2	SLC25A11
3	NM_003584.1	DUSP11
3	NM_003677.3	DENR
3	NM_003688.1	CASK
3	NM_003948.2	CDKL2
3	NM_004059.3	KYAT1
3	NM_004073.2	PLK3
3	NM_004074.2	COX8A
3	NM_004088.1	DNTT
3	NM_004146.3	NDUFB7
3	NM_004217.1	AURKB
3	NM_004218.1	RAB11B
3	NM_004456.2	EZH2
3	NM_004458.1	ACSL4
3	NM_004461.1	FARSA
3	NM_004635.2	MAPKAPK3
3	NM_004850.2	ROCK2
3	NM_005307.1	GRK4
3	NM_005409.3	CXCL11
3	NM_005465.2	AKT3
3	NM_005536.2	IMPA1
3	NM_005607.1	PTK2
3	NM_005639.1	SYT1
3	NM_005711.3	EDIL3
3	NM_005720.1	ARPC1B
3	NM_005733.1	KIF20A
3	NM_005906.2	MAK
3	NM_005985.2	SNAI1
3	NM_006255.1	PRKCH
3	NM_006433.2	GNLY
3	NM_006528.2	TFPI2
3	NM_006705.2	GADD45G
3	NM_007079.2	PTP4A3
3	NM_012153.1	EHF
3	NM_012170.2	FBXO22
3	NM_012279.1	ZNF346
3	NM_012416.2	RANBP6
3	NM_013442.1	STOML2
3	NM_014011.4	SOCS5
3	NM_014047.1	c19orf53
3	NM_014279.2	OLFM1
3	NM_014477.2	TP53TG5
3	NM_014628.2	MAD2L1BP
3	NM_014765.1	TOMM20
3	NM_014955.2	METTL13
3	NM_015994.2	ATP6V1D
3	NM_016049.1	EMC9
3	NM_016050.1	MRPL11
3	NM_016203.2	PRKAG2
3	NM_016226.2	VPS29
3	NM_016505.2	ZCCHC17
3	NM_016511.1	CLEC1A
3	NM_017593.2	BMP2K
3	NM_017772.2	TBC1D22B
3	NM_017840.1	MRPL16
3	NM_018138.1	TBCCD1
3	NM_018189.2	DPPA4
3	NM_018204.2	CKAP2
3	NM_018216.1	PANK4
3	NM_019103.1	ZMAT5
3	NM_019863.1	F8
3	NM_019884.1	GSK3A
3	NM_020125.1	SLAMF8
3	NM_020168.3	PAK6
3	NM_020235.2	bbx
3	NM_020368.1	UTP3
3	NM_020424.2	LYRM1
3	NM_020661.1	AICDA
3	NM_021063.2	HIST1H2BD
3	NM_021107.1	MRPS12
3	NM_021967.1	SERF1A
3	NM_022076.2	DUSP21
3	NM_022977.1	ACSL4
3	NM_024025.1	DUSP26
3	NM_024319.1	c1orf35
3	NM_024494.1	WNT2B
3	NM_024825.2	PODNL1
3	NM_025091.2	ASMTL-AS1
3	NM_030588.1	DHX9
3	NM_030613.2	ZFP2
3	NM_031465.2	NA
3	NM_032140.1	ENKD1
3	NM_032506.1	KIAA1841
3	NM_032797.4	AIFM2
3	NM_032901.2	COX14
3	NM_033453.2	ITPA
3	NM_033506.1	FBXO24
3	NM_052861.1	CTBP1-AS2
3	NM_052946.1	NOSTRIN
3	NM_053006.1	TSSK2
3	NM_080590.1	CAPS
3	NM_130848.1	DCANP1
3	NM_133494.1	NEK7
3	NM_138468.3	ICA1L
3	NM_138499.2	PWWP2B
3	NM_139062.1	CSNK1D
3	NM_144613.3	COX6B2
3	NM_144647.2	CAPSL
3	NM_144982.1	ZFC3H1
3	NM_145322.1	OSBPL3
3	NM_148571.1	MRPL27
3	NM_152340.1	NA
3	NM_152341.2	PAQR4
3	NM_152480.1	CIRBP-AS1
3	NM_152663.2	RALGPS2
3	NM_153246.2	C6orf223
3	NM_173698.1	FAM133A
3	NM_174925.1	NA
3	NM_174930.2	PMS2P5
3	NM_178553.2	PRR30
3	NM_178858.3	SFXN2
3	NM_181268.1	Cmtm1
3	NM_181837.1	ORC3
3	NM_199188.1	LARP4
3	NM_206918.1	DEGS2
3	PM_2139	NA
3	PM_2142	NA
3	XM_084990.6	NA
3	XM_211447.4	NA
3	XM_378449.1	NA
3	XM_378988.2	NA
4	BC000772.1	NA
4	BC000937.2	PIGG
4	BC001304.1	PCLO
4	BC001430.1	pop7
4	BC002381.2	SEPHS2
4	BC002460.1	MRPS30
4	BC002940.1	ZXDC
4	BC002951.1	SEC61A1
4	BC003690.1	IPO4
4	BC004106.1	MED6
4	BC004440.1	NINJ1
4	BC007048.1	ZMYM5
4	BC007324.1	LHPP
4	BC007606.1	NA
4	BC007742.1	EXOSC5
4	BC007874.2	FUBP3
4	BC008435.1	PRDX3
4	BC010155.2	FDX1L
4	BC010629.1	ODF2
4	BC010662.1	LRRFIP1
4	BC011603.1	RELA
4	BC011936.1	MED28
4	BC012106.1	HLA-DQB1
4	BC012124.1	CASC4
4	BC014658.1	CAAP1
4	BC015329.1	TAGLN3
4	BC015848.1	GLOD4
4	BC016148.1	ITM2B
4	BC016609.1	CMAS
4	BC016853.1	CYP4F11
4	BC020203.1	GDPD5
4	BC022077.1	KLHDC9
4	BC023514.2	NRSN1
4	BC023546.2	LIMCH1
4	BC025714.1	PPP3CA
4	BC025990.1	HS2ST1
4	BC028113.1	GLRX2
4	BC028425.1	MLC1
4	BC028675.1	MVB12B
4	BC029799.1	DMRTC1B
4	BC032229.1	AXL
4	BC032246.1	ZNF44
4	BC032334.1	PHTF2
4	BC032998.2	mansc1
4	BC033035.1	FLJ25758
4	BC033437.1	DENND1C
4	BC033726.1	CCDC82
4	BC033777.2	CARF
4	BC033824.1	NUMB
4	BC034052.1	DACT3
4	BC037547.1	CDC20B
4	BC037900.2	CTBP2
4	BC040107.1	CRCP
4	BC041009.2	FAM219A
4	BC041787.1	SLC11A1
4	BC051731.1	MAPK10
4	BC052946.1	NCAM2
4	BC052995.2	PPP6R2
4	BC053660.1	PNPT1
4	BC053985.1	CD244
4	BC054049.2	RNF115
4	BC057768.1	CSH1
4	BC057831.1	NA
4	BC059384.1	GRIN2C
4	BC060773.1	SOX5
4	BC062471.1	CFAP161
4	BC068482.1	CLMN
4	BC098334.1	RAP1GDS1
4	BC102021.1	CRYBB3
4	NM_000045.2	ARG1
4	NM_000298.4	PKLR
4	NM_000310.2	PPT1
4	NM_000402.2	G6PD
4	NM_000485.1	APRT
4	NM_000507.2	FBP1
4	NM_000619.2	IFNG
4	NM_000860.1	HPGD
4	NM_000897.2	NA
4	NM_000904.1	NQO2
4	NM_001006634.1	ARHGAP17
4	NM_001008387.1	REG3G
4	NM_001008711.1	RBPMS
4	NM_001009922.1	RCHY1
4	NM_001009993.1	FAM168B
4	NM_001010971.1	SAMD13
4	NM_001012732.1	DCTD
4	NM_001014291.1	SPRR2G
4	NM_001033.2	RRM1
4	NM_001039656.1	TESMIN
4	NM_002065.3	GLUL
4	NM_002622.3	PFDN1
4	NM_002739.1	prkcg
4	NM_002774.2	KLK6
4	NM_002822.1	TWF1
4	NM_002963.2	S100A7
4	NM_003153.3	STAT6
4	NM_003332.1	TYROBP
4	NM_003403.3	YY1
4	NM_003891.1	PROZ
4	NM_004148.2	NINJ1
4	NM_004712.3	HGS
4	NM_005046.2	KLK7
4	NM_005079.2	TPD52
4	NM_005211	CSF1R
4	NM_005258.2	GCHFR
4	NM_006142.1	SFN
4	NM_006263.1	PSME1
4	NM_006443.2	DNPH1
4	NM_006571.2	DCTN6
4	NM_006775.1	QKI
4	NM_007102.1	guca2b
4	NM_012198.2	GCA
4	NM_012430.2	SEC22A
4	NM_013385.2	CYTH4
4	NM_014089.2	NUP58
4	NM_014551.3	NCAPH2
4	NM_015610.1	WIPI2
4	NM_015621.2	CCDC69
4	NM_015944.2	AMDHD2
4	NM_016041.1	DERL2
4	NM_016212.1	TP53TG3
4	NM_016285.2	KLF12
4	NM_016561.1	BFAR
4	NM_016599.2	MYOZ2
4	NM_017495.3	RBM38
4	NM_017573.2	PCSK4
4	NM_017863.2	CT55
4	NM_017949.1	NA
4	NM_018184.1	ARL8B
4	NM_018447.1	EMC3
4	NM_018584.4	CAMK2N1
4	NM_018945.3	PDE7B
4	NM_022088.2	zfp64
4	NM_024548.2	CEP97
4	NM_024594.1	PANK3
4	NM_024812.1	BAALC
4	NM_030575.1	NA
4	NM_030799.5	YIPF5
4	NM_031429.1	RTBDN
4	NM_031448.2	c19orf12
4	NM_032294.2	CAMKK1
4	NM_032318.1	NA
4	NM_032632.3	PAPOLA
4	NM_032809.2	MIGA2
4	NM_032930.1	c11orf70
4	NM_058179.1	PSAT1
4	NM_138333.1	FAM122A
4	NM_138484.1	SGO1
4	NM_138612.1	HAS3
4	NM_139279.3	MCFD2
4	NM_144594.1	GTSF1
4	NM_145202.3	PRAP1
4	NM_145206.1	VTI1A
4	NM_145299.1	NA
4	NM_152793.1	MTURN
4	NM_153215.1	LSMEM2
4	NM_153261.3	CNEP1R1
4	NM_153500.1	CAMKK2
4	NM_171829.1	KCNMB3
4	NM_173473.2	ANAPC16
4	NM_173501.1	c16orf52
4	NM_173608.1	C14orf80
4	NM_177999.1	ASB6
4	NM_178833.3	SLC9B2
4	NM_181294.1	Cmtm1
4	NM_182578.1	THEM5
4	NM_182612.1	PDDC1
4	NM_182724.1	CREM
4	NM_198449.1	EMB
4	NM_205833.1	IGSF1
4	NM_206853.1	QKI
4	NM_206855.1	QKI
4	NM_207013.1	TCEB2
4	NM_207506.1	SAMD12
4	XM_371901.1	NA
4	XM_373824.2	NA
4	XM_498434.1	NA
5	BC000132.2	CEP72
5	BC000819.1	KYAT3
5	BC000827.1	NCAPG
5	BC001120.1	LGALS3
5	BC001230.1	APH1A
5	BC001274.1	CDK13
5	BC001606.1	NCF2
5	BC001917.1	MDH2
5	BC002568.1	CIAPIN1
5	BC003608.1	RBPMS
5	BC004292.1	JADE2
5	BC004410.1	CASZ1
5	BC005332.1	NA
5	BC006252.1	SLC6A6
5	BC006456.1	FAM21C
5	BC007407.1	NMB
5	BC007782.2	Iglc1
5	BC007872.1	TK1
5	BC008037.2	PACSIN2
5	BC008091.1	NA
5	BC009631.1	ECI1
5	BC009780.1	SF3B3
5	BC009877.1	p2ry11
5	BC010434.1	SPTB
5	BC011804.2	BEND5
5	BC012084.1	PCTP
5	BC012616.1	BHMT
5	BC012746.1	MESDC2
5	BC012919.1	KLF7
5	BC014117.1	TBXAS1
5	BC014218.2	LOC100129138
5	BC015239.1	ZBTB8A
5	BC016380.1	Igk
5	BC017338.1	FUCA1
5	BC017781.1	EMCN
5	BC017941.1	CHAC2
5	BC019045.1	DOK6
5	BC020726.1	scel
5	BC020814.1	SUGT1P3
5	BC020975.1	TSKU
5	BC021092.1	ZFYVE19
5	BC021134.1	CNTROB
5	BC021987.2	NMI
5	BC022189.2	C17orf47
5	BC022305.1	CLIC2
5	BC022325.1	PHC3
5	BC023152.1	GYG2
5	BC024013.2	DNAJB3
5	BC025383.2	SOHLH2
5	BC025399.1	PROK1
5	BC026283.1	APOH
5	BC027731.1	MTRF1
5	BC028124.1	SPATA32
5	BC028565.1	CCDC88C
5	BC030237.1	SLC22A18AS
5	BC030642.2	PACRG
5	BC030767.1	C5orf58
5	BC030828.1	EDIL3
5	BC030950.1	PRAC1
5	BC030957.1	ANK1
5	BC030983.1	NA
5	BC031044.1	DNAJA4
5	BC031655.1	THEMIS2
5	BC031827.1	NA
5	BC032957.1	C1orf111
5	BC033491.1	ADAD2
5	BC033734.1	HEATR9
5	BC035054.2	RAB28
5	BC035350.1	CYP4F12
5	BC036080.1	GABPB1
5	BC037982.1	LRRC49
5	BC038838.1	PRR16
5	BC041031.1	MSH5
5	BC047782.1	TEN1
5	BC047869.1	Cox4I1
5	BC048107.1	ZNF333
5	BC050537.2	MFSD6
5	BC051377.1	GPAT4
5	BC051382.1	MDP1
5	BC052600.1	ZNF718
5	BC052991.1	SGPL1
5	BC053594.1	PRRT2
5	BC053617.1	BCL10
5	BC053656.1	EDIL3
5	BC054004.1	SEPT9
5	BC054022.1	PAGE2
5	BC054888.1	LSM14B
5	BC056918.1	GSTO2
5	BC058843.1	ZBTB8OS
5	BC059362.1	RALGDS
5	BC060780.1	alpk1
5	BC060785.1	TRIM40
5	BC060852.1	CNOT7
5	BC067760.1	LOC407835
5	BC068094.1	SH3TC1
5	BC068599.1	PLEKHM2
5	BC069185.1	fcrl2
5	BC092476.1	RBPMS
5	BC093864.1	DLG3
5	BC104212.1	EXOG
5	NM_000071.1	CBS
5	NM_000431.1	MVK
5	NM_000737.2	CGB3
5	NM_000965.2	RARB
5	NM_001008710.1	RBPMS
5	NM_001008896.1	ZNF436-AS1
5	NM_001033578.1	SGK3
5	NM_001042.1	SLC2A4
5	NM_001070.1	TUBG1
5	NM_001177.2	ARL1
5	NM_001219.2	CALU
5	NM_001250.2	CD40
5	NM_001274	CHEK1
5	NM_001459.2	FLT3LG
5	NM_001537.1	HSBP1
5	NM_001616.2	ACVR2A
5	NM_001889.2	CRYZ
5	NM_002316.1	LMX1B
5	NM_002419.2	MAP3K11
5	NM_002497	NEK2
5	NM_002577.1	PAK2
5	NM_002688.2	SEPT5
5	NM_002753.2	MAPK10
5	NM_002764.2	PRPS1
5	NM_002811.3	PSMD7
5	NM_003039.1	slc2a5
5	NM_003063.1	SLN
5	NM_003367.2	USF2
5	NM_003953.4	MPZL1
5	NM_004159.1	PSMB8
5	NM_004440.1	EPHA7
5	NM_004567.2	PFKFB4
5	NM_004571.3	PKNOX1
5	NM_005042.2	PRH2
5	NM_005117.2	FGF19
5	NM_005252.2	FOS
5	NM_005253.1	FOSL2
5	NM_005254.3	GABPB1
5	NM_005526.1	HSF1
5	NM_005734	HIPK3
5	NM_005851.2	CDK2AP2
5	NM_005867.2	DSCR4
5	NM_006327.2	TIMM23
5	NM_006640.2	SEPT9
5	NM_006752.4	MED22
5	NM_006819.1	STIP1
5	NM_006928.2	PMEL
5	NM_007041.1	ATE1
5	NM_007108.1	TCEB2
5	NM_012113.1	CA14
5	NM_012144.2	DNAI1
5	NM_013246.1	CLCF1
5	NM_014741.2	ATG13
5	NM_015633.1	FGFR1OP2
5	NM_015646.1	RAP1B
5	NM_016152.2	RARB
5	NM_016584.2	IL23A
5	NM_016613.3	FAM198B
5	NM_017614.3	BHMT2
5	NM_018070.2	SSBP3
5	NM_018108.2	NA
5	NM_018339.3	RFK
5	NM_018438.2	FBXO6
5	NM_018464.2	CISD1
5	NM_018645.3	HES6
5	NM_020312.1	COQ9
5	NM_021123.1	GAGE7
5	NM_021198.1	CTDSP1
5	NM_024482.1	GMEB1
5	NM_030636.1	EEPD1
5	NM_030663.1	SMCP
5	NM_030669.1	PTPRO
5	NM_030673.1	SEC13
5	NM_030755.1	TMX1
5	NM_030971.3	SFXN3
5	NM_031305.1	arhgap24
5	NM_031954.2	KCTD10
5	NM_032117.1	MND1
5	NM_032417.2	SPANXD
5	NM_032472.3	PPIL3
5	NM_032620.1	GTPBP3
5	NM_033105.1	DNAJC5B
5	NM_033316.2	MELTF
5	NM_033671.1	CCNB3
5	NM_052819.1	CARD14
5	NM_058199.1	OLFM1
5	NM_079420.1	MYL1
5	NM_080675.2	SUN5
5	NM_130467.3	PAGE5
5	NM_133491.2	SAT2
5	NM_138326.1	ACMSD
5	NM_138331.1	RNASE8
5	NM_138738.1	fcrl2
5	NM_138781.1	NA
5	NM_144498.1	OSBPL2
5	NM_144578.1	MAPK1IP1L
5	NM_145013.1	C11orf45
5	NM_145252.1	ZG16B
5	NM_145283.1	NXNL2
5	NM_145286.1	STOML3
5	NM_145796.2	POGZ
5	NM_152318.1	c12orf45
5	NM_152398.1	OCIAD2
5	NM_152743.2	BRAT1
5	NM_172240.1	POC1B
5	NM_173060.1	CAST
5	NM_173561.1	UNC5CL
5	NM_173605.1	KCNRG
5	NM_174901.3	FAM9C
5	NM_174902.2	LDLRAD3
5	NM_174903.2	rnf151
5	NM_176823.2	S100A7A
5	NM_181738.1	PRDX2
5	NM_182534.1	TMEM51-AS1
5	NM_182575.1	IZUMO1
5	NM_182597.1	LSMEM1
5	NM_182728.1	SLC7A8
6	BC000417.1	SMUG1
6	BC001671.1	HDDC2
6	BC003656.1	MCM5
6	BC005364.1	RNLS
6	BC007783.2	CCL3L3
6	BC009464.1	MGAT4B
6	BC009486.1	LRRC8D
6	BC012104.1	P2RY2
6	BC012499.1	SIRT1
6	BC015833.1	NA
6	BC016979.1	NECAB2
6	BC017959.1	MAIP1
6	BC020229.1	ARSD
6	BC021927.1	GATSL3
6	BC022098.1	NA
6	BC026251.1	PAH
6	BC028301.1	TYMSOS
6	BC029811.1	CCDC155
6	BC030643.2	WBSCR28
6	BC031053.1	LRAT
6	BC031073.1	PARP11
6	BC032372.1	RALGPS1
6	BC033864.1	BCAT1
6	BC033985.1	LINC00851
6	BC038406.1	C3orf20
6	BC040376.1	iars2
6	BC051762.1	C20orf96
6	BC053664.1	ZFYVE28
6	BC056917.1	NAXE
6	BC057243.1	NAALADL2
6	BC058039.1	SPATA19
6	BC064547.1	ADAM2
6	BC068068.1	LGALS3
6	NM_000020.1	ACVRL1
6	NM_000159.2	GCDH
6	NM_001261.2	CDK9
6	NM_001544.2	ICAM4
6	NM_001871.2	CPB1
6	NM_001906.1	CTRB1
6	NM_002305.2	LGALS1
6	NM_002498.1	NEK3
6	NM_002613.3	PDPK1
6	NM_002721.3	PPP6C
6	NM_002752	MAPK9
6	NM_003157.1	NEK4
6	NM_003636.1	KCNAB2
6	NM_004291.1	CARTPT
6	NM_004469.2	VEGFD
6	NM_004502.2	HOXB7
6	NM_006329.2	FBLN5
6	NM_012095.2	AP3M1
6	NM_014496.1	RPS6KA6
6	NM_015381.1	FAM19A5
6	NM_016102.1	TRIM17
6	NM_016123	IRAK4
6	NM_019891.1	ERO1B
6	NM_031988	MAP2K6
6	NM_032028	TSSK1B
6	NM_032146.2	ARL6
6	NM_145641.1	apol3
6	NM_152776.1	GK5
6	NM_177924.1	ASAH1
6	NM_181503.1	EXOSC8
6	NM_182493.1	MYLK3
6	PM_2131	NA
6	XM_370653.2	NA

## Sheet: sTable5
sTable5: Enrichment analysis of 6 clusters of aging-associated autoantibodies pathways of each cluster were showed
Enrichment analysis was performed using DAVID tool, and top 20 significantly enriched GO terms of each cluster are shown
Clusters	GO.ID	Term	Pvalue	Adjust Pvalue
Cluster1	GO:1901983	regulation of protein acetylation	0.00095	0.0336
Cluster1	GO:0035270	endocrine system development	0.00099	0.0336
Cluster1	GO:0018107	peptidyl-threonine phosphorylation	0.0011	0.0336
Cluster1	GO:0018210	peptidyl-threonine modification	0.00158	0.0336
Cluster1	GO:0010800	positive regulation of peptidyl-threonin...	0.00168	0.0336
Cluster1	GO:0043401	steroid hormone mediated signaling pathw...	0.0026	0.0340769
Cluster1	GO:0030878	thyroid gland development	0.00315	0.0340769
Cluster1	GO:0032656	regulation of interleukin-13 production	0.00315	0.0340769
Cluster1	GO:1901985	positive regulation of protein acetylati...	0.00352	0.0340769
Cluster1	GO:2000756	regulation of peptidyl-lysine acetylatio...	0.00398	0.0340769
Cluster1	GO:0009755	hormone-mediated signaling pathway	0.00414	0.0340769
Cluster1	GO:0070169	positive regulation of biomineral tissue...	0.00439	0.0340769
Cluster1	GO:0051496	positive regulation of stress fiber asse...	0.00443	0.0340769
Cluster1	GO:0032233	positive regulation of actin filament bu...	0.00551	0.03685
Cluster1	GO:0018193	peptidyl-amino acid modification	0.00558	0.03685
Cluster1	GO:0061041	regulation of wound healing	0.00628	0.03685
Cluster1	GO:0032616	interleukin-13 production	0.00667	0.03685
Cluster1	GO:0016572	histone phosphorylation	0.00676	0.03685
Cluster1	GO:0010799	regulation of peptidyl-threonine phospho...	0.00737	0.03685
Cluster1	GO:2000758	positive regulation of peptidyl-lysine a...	0.00737	0.03685
Cluster2	GO:0007632	visual behavior	2.8e-06	0.00028
Cluster2	GO:0008542	visual learning	2.6e-05	0.0013
Cluster2	GO:0008306	associative learning	0.00016	0.00533333
Cluster2	GO:0072359	circulatory system development	0.00123	0.0249375
Cluster2	GO:0007610	behavior	0.0014	0.0249375
Cluster2	GO:0072329	monocarboxylic acid catabolic process	0.00161	0.0249375
Cluster2	GO:0007612	learning	0.00193	0.0249375
Cluster2	GO:0009110	vitamin biosynthetic process	0.00253	0.0249375
Cluster2	GO:0019395	fatty acid oxidation	0.00316	0.0249375
Cluster2	GO:0034440	lipid oxidation	0.00341	0.0249375
Cluster2	GO:0016054	organic acid catabolic process	0.0035	0.0249375
Cluster2	GO:0046395	carboxylic acid catabolic process	0.0035	0.0249375
Cluster2	GO:0009062	fatty acid catabolic process	0.00368	0.0249375
Cluster2	GO:0009314	response to radiation	0.00373	0.0249375
Cluster2	GO:0002040	sprouting angiogenesis	0.00396	0.0249375
Cluster2	GO:0007507	heart development	0.00399	0.0249375
Cluster2	GO:1902369	negative regulation of RNA catabolic pro...	0.00489	0.0271667
Cluster2	GO:1902373	negative regulation of mRNA catabolic pr...	0.00489	0.0271667
Cluster2	GO:0043276	anoikis	0.00563	0.0296316
Cluster3	GO:0044391	ribosomal subunit	6.2e-05	0.00495
Cluster3	GO:0005840	ribosome	9.9e-05	0.00495
Cluster3	GO:0004674	protein serine/threonine kinase activity	0.00011	0.00766667
Cluster3	GO:0003735	structural constituent of ribosome	0.00022	0.00766667
Cluster3	GO:0003723	RNA binding	0.00023	0.00766667
Cluster3	GO:0004672	protein kinase activity	0.00044	0.011
Cluster3	GO:0006412	translation	0.00041	0.0144
Cluster3	GO:0043604	amide biosynthetic process	0.0006	0.0144
Cluster3	GO:0043043	peptide biosynthetic process	0.00063	0.0144
Cluster3	GO:0070125	mitochondrial translational elongation	0.00064	0.0144
Cluster3	GO:0070126	mitochondrial translational termination	0.00072	0.0144
Cluster3	GO:0016773	phosphotransferase activity, alcohol gro...	0.0008	0.016
Cluster3	GO:0042274	ribosomal small subunit biogenesis	0.00088	0.0146667
Cluster3	GO:0032543	mitochondrial translation	0.00109	0.0155714
Cluster3	GO:2000060	positive regulation of ubiquitin-depende...	0.00146	0.01825
Cluster3	GO:0006518	peptide metabolic process	0.00177	0.0196667
Cluster3	GO:0006415	translational termination	0.00201	0.0201
Cluster3	GO:0022627	cytosolic small ribosomal subunit	0.00095	0.0217143
Cluster3	GO:1990904	ribonucleoprotein complex	0.00126	0.0217143
Cluster3	GO:0005762	mitochondrial large ribosomal subunit	0.00138	0.0217143
Cluster5	GO:0043621	protein self-association	0.00025	0.025
Cluster6	GO:0004674	protein serine/threonine kinase activity	0.00018	0.018
Cluster6	GO:0001938	positive regulation of endothelial cell ...	0.00082	0.0462842
Cluster6	GO:0006796	phosphate-containing compound metabolic ...	0.00209	0.0462842
Cluster6	GO:0032370	positive regulation of lipid transport	0.0022	0.0462842
Cluster6	GO:0006793	phosphorus metabolic process	0.00234	0.0462842
Cluster6	GO:0001936	regulation of endothelial cell prolifera...	0.00246	0.0462842
Cluster6	GO:0034356	NAD biosynthesis via nicotinamide ribosi...	0.00347	0.0462842
Cluster6	GO:0001935	endothelial cell proliferation	0.0038	0.0462842
Cluster6	GO:0035587	purinergic receptor signaling pathway	0.00422	0.0462842
Cluster6	GO:1905954	positive regulation of lipid localizatio...	0.00479	0.0462842
Cluster6	GO:0045766	positive regulation of angiogenesis	0.00509	0.0462842
Cluster6	GO:0043122	regulation of I-kappaB kinase/NF-kappaB ...	0.00535	0.0462842
Cluster6	GO:1904018	positive regulation of vasculature devel...	0.00721	0.0462842
Cluster6	GO:0050679	positive regulation of epithelial cell p...	0.00751	0.0462842
Cluster6	GO:0022602	ovulation cycle process	0.00787	0.0462842
Cluster6	GO:0006468	protein phosphorylation	0.00908	0.0462842
Cluster6	GO:0007249	I-kappaB kinase/NF-kappaB signaling	0.00909	0.0462842
Cluster6	GO:0032368	regulation of lipid transport	0.00974	0.0462842
Cluster6	GO:0008015	blood circulation	0.00993	0.0462842
Cluster6	GO:0043535	regulation of blood vessel endothelial c...	0.01029	0.0462842

## Sheet: sTable6
sTable6: List of accession ID of autoantigens within the three waves of antoantibody changes during aging
Three waves of autoantibody changes were identified using the DE-SWAN analysis, and only autoantibodie with an adj.pvalue<0.05 are shown
Age30	Age50	Age62
BC000046.2	BC001497.2	AB065630.1
BC000157.2	BC002945.2	BC000046.2
BC000177.2	BC007565.1	BC000442.1
BC000232.1	BC009779.1	BC000718.1
BC000442.1	BC012104.1	BC000784.1
BC000497.1	BC013957.1	BC001871.1
BC000691.1	BC015514.1	BC002677.1
BC000770.1	BC017959.1	BC002945.2
BC000921.2	BC018299.1	BC003610.2
BC000974.2	BC057783.1	BC003656.1
BC001120.1	BC059360.1	BC004174.1
BC001284.1	NM_000286.1	BC004407.1
BC001371.2	NM_001009880.1	BC004884.2
BC001419.1	NM_001680.2	BC005008.1
BC001497.2	NM_003404.2	BC005902.1
BC001871.1	NM_004935.1	BC006252.1
BC001874.1	NM_005511.1	BC006364.1
BC002369.1	NM_013302.1	BC007363.1
BC002460.1	NM_014380.1	BC008077.2
BC002559.1	NM_016123	BC008803.1
BC002677.1	NM_016451.3	BC009486.1
BC002695.1	NM_018206.3	BC009553.2
BC002950.1	NM_018297.2	BC009779.1
BC003065.1	NM_020142.2	BC010125.1
BC003555.1	NM_152489.1	BC010432.2
BC003624.1	NM_175614.2	BC010434.1
BC003656.1	NM_178815.2	BC010931.1
BC003666.2		BC011526.1
BC004190.1		BC011821.1
BC004368.1		BC011857.2
BC005043.1		BC012104.1
BC005241.1		BC012499.1
BC005364.1		BC012547.1
BC005807.2		BC012761.1
BC005902.1		BC013708.1
BC006005.1		BC013740.1
BC006105.1		BC013883.1
BC006364.1		BC014658.1
BC006375.2		BC014776.1
BC006811.1		BC015182.1
BC007015.1		BC015799.1
BC007782.2		BC016381.1
BC007783.2		BC016922.2
BC008077.2		BC017054.1
BC008318.1		BC017058.1
BC008803.1		BC017202.2
BC009239.2		BC017212.2
BC009262.2		BC017356.1
BC009294.1		BC017917.1
BC009297.1		BC017959.1
BC009402.2		BC019045.1
BC009464.1		BC019861.1
BC009478.1		BC020810.1
BC009486.1		BC021121.1
BC009553.2		BC021134.1
BC009631.1		BC021250.1
BC009894.2		BC021573.1
BC010092.2		BC021927.1
BC010125.1		BC022379.1
BC010155.2		BC024281.1
BC010852.1		BC024289.1
BC010904.1		BC025314.1
BC011550.1		BC025345.1
BC011556.1		BC025399.1
BC011618.2		BC025703.1
BC011792.1		BC026039.1
BC011821.1		BC026251.1
BC011924.1		BC026274.1
BC011936.1		BC028040.1
BC012098.1		BC028227.1
BC012104.1		BC028301.1
BC012105.1		BC029609.1
BC012303.1		BC030262.1
BC012452.1		BC030287.1
BC012499.1		BC030665.1
BC012761.1		BC030767.1
BC013366.2		BC031010.1
BC013424.1		BC031053.1
BC013740.1		BC032370.1
BC013768.1		BC032372.1
BC014144.1		BC032451.1
BC014271.2		BC032499.1
BC014394.1		BC033025.1
BC014949.1		BC033082.1
BC015182.1		BC033864.1
BC015562.1		BC035969.1
BC015799.1		BC036056.1
BC015833.1		BC036094.1
BC016486.1		BC036098.1
BC016486.2		BC036511.1
BC016645.2		BC037253.1
BC016652.1		BC038406.1
BC016825.1		BC038934.1
BC016922.2		BC039039.1
BC016979.1		BC039832.1
BC017054.1		BC040141.1
BC017058.1		BC040679.2
BC017202.2		BC040693.1
BC017887.1		BC040955.1
BC017957.1		BC042628.1
BC017959.1		BC044242.1
BC018302.1		BC045532.1
BC018749.1		BC046567.1
BC018782.1		BC047883.2
BC018953.1		BC050537.2
BC019015.2		BC051382.1
BC019300.1		BC051850.1
BC019861.1		BC053320.1
BC020229.1		BC053343.1
BC020233.1		BC053545.1
BC020495.1		BC053984.1
BC020637.1		BC054023.1
BC020810.1		BC054508.1
BC021121.1		BC056146.1
BC021180.2		BC056415.1
BC021241.2		BC057783.1
BC021250.1		BC058823.1
BC021927.1		BC059361.1
BC022077.1		BC060852.1
BC022098.1		BC066654.1
BC022347.1		BC067221.1
BC022378.1		BC070374.1
BC022379.1		BC071659.1
BC022483.1		BC072419.1
BC024002.2		BC074501.1
BC024245.2		BC074965.2
BC024289.1		BC082990.1
BC025389.1		BC092404.1
BC025703.1		BC098117.1
BC025990.1		NM_000159.2
BC026030.1		NM_000286.1
BC026039.1		NM_000345.2
BC026251.1		NM_000450.1
BC026283.1		NM_000590.1
BC026346.1		NM_000849.1
BC027978.1		NM_000861.2
BC027989.1		NM_001003892.1
BC028039.1		NM_001005862
BC028040.1		NM_001007232.1
BC028083.1		NM_001033578.1
BC028218.1		NM_001167.2
BC028227.1		NM_001203.1
BC028301.1		NM_001261.2
BC028351.1		NM_001325.1
BC028425.1		NM_001412.2
BC028736.1		NM_001449.2
BC028917.1		NM_001544.2
BC029121.1		NM_001799.2
BC029444.1		NM_001871.2
BC029480.1		NM_001888.2
BC029541.1		NM_001945.1
BC029609.1		NM_001993.2
BC029811.1		NM_002617.3
BC030237.1		NM_002628.3
BC030262.1		NM_002647.1
BC030287.1		NM_002721.3
BC030537.1		NM_002752
BC030643.2		NM_002791.1
BC030767.1		NM_002927.3
BC030983.1		NM_002960.1
BC030984.1		NM_003137
BC031010.1		NM_003157.1
BC031073.1		NM_003226.2
BC031329.1		NM_003404.2
BC031630.1		NM_003437.2
BC031691.2		NM_003491.1
BC031964.1		NM_003636.1
BC031997.1		NM_003692.1
BC032370.1		NM_003724.1
BC032372.1		NM_003939.2
BC032393.1		NM_003992.1
BC032452.1		NM_004382.2
BC032454.1		NM_004451.3
BC032466.1		NM_004502.2
BC032477.1		NM_004503.2
BC032499.1		NM_004527.2
BC032645.1		NM_004699.1
BC033025.1		NM_004712.3
BC033034.2		NM_004813.1
BC033082.1		NM_005089.1
BC033167.1		NM_005197.2
BC033195.1		NM_005276.1
BC033495.1		NM_005306.1
BC033692.1		NM_005412.2
BC033758.1		NM_005435.2
BC033824.1		NM_005518.1
BC033864.1		NM_005842.2
BC033985.1		NM_006163.1
BC034821.1		NM_006214.2
BC035137.1		NM_006232.2
BC035747.1		NM_006319.2
BC036094.1		NM_006329.2
BC036098.1		NM_006628.4
BC036511.1		NM_006790.1
BC036523.1		NM_006850.2
BC036723.1		NM_006865.1
BC037253.1		NM_007117.1
BC038406.1		NM_007250.2
BC038934.1		NM_007311.2
BC038998.1		NM_013302.1
BC039039.1		NM_014294.3
BC039235.1		NM_014296.2
BC039654.1		NM_014496.1
BC039832.1		NM_014815.2
BC040141.1		NM_015449.1
BC040183.2		NM_016050.1
BC040376.1		NM_016065.2
BC040529.1		NM_016102.1
BC040558.1		NM_016123
BC040679.2		NM_016135.1
BC040693.1		NM_016210.1
BC041133.1		NM_016440.1
BC042193.1		NM_016584.2
BC043581.1		NM_016630.2
BC045535.1		NM_017583.2
BC046567.1		NM_017679.2
BC047374.1		NM_017692.1
BC047411.1		NM_017703.1
BC047507.1		NM_017809.2
BC047536.1		NM_017856.1
BC047575.1		NM_017882.1
BC047883.2		NM_017966.1
BC048980.1		NM_018698.3
BC050375.1		NM_018724.3
BC050655.1		NM_019070.1
BC051695.1		NM_019895.1
BC051762.1		NM_020236.2
BC051849.2		NM_020299.2
BC053545.1		NM_020633.2
BC053595.1		NM_021639.2
BC053646.1		NM_021925.1
BC053664.1		NM_022083.1
BC053667.1		NM_022156.3
BC053840.1		NM_022372.2
BC053878.1		NM_024044.2
BC053989.1		NM_024053.1
BC054030.1		NM_024071.2
BC054508.1		NM_024295.1
BC054888.1		NM_024482.1
BC054893.1		NM_024754.2
BC056146.1		NM_024800.2
BC056415.1		NM_024825.2
BC056418.1		NM_024900.2
BC056669.1		NM_025055.2
BC056917.1		NM_030971.3
BC057243.1		NM_031417.1
BC058000.1		NM_031988
BC058039.1		NM_032017.1
BC058819.1		NM_032028
BC058823.1		NM_032036.2
BC058833.1		NM_032181.1
BC058861.1		NM_032545.2
BC059361.1		NM_032730.3
BC060042.1		NM_032811.1
BC060319.1		NM_032892.1
BC060806.1		NM_130777.1
BC060838.1		NM_134428.1
BC060862.1		NM_138317.1
BC063390.1		NM_138492.1
BC063392.1		NM_138777.1
BC063681.1		NM_139355.1
BC064547.1		NM_144498.1
BC064898.1		NM_144982.1
BC066645.1		NM_145641.1
BC066654.1		NM_148975.1
BC067219.1		NM_152295.3
BC067221.1		NM_152333.1
BC067521.1		NM_152362.1
BC067819.1		NM_152420.1
BC067823.1		NM_152723.1
BC068068.1		NM_152757.1
BC068602.1		NM_152776.1
BC070374.1		NM_153326.1
BC071659.1		NM_173665.1
BC073866.1		NM_174903.2
BC087841.1		NM_174922.3
BC089041.1		NM_175614.2
BC093070.1		NM_177437.1
BC098117.1		NM_177924.1
BC098318.1		NM_178044.1
BC099907.1		NM_178497.2
BC100766.2		NM_178585.1
ENST00000313613		NM_178815.2
NM_000020.1		NM_181503.1
NM_000159.2		NM_182691.1
NM_000298.4		NM_198149.1
NM_000331.2		NM_198563.1
NM_000449.2		NM_199346.1
NM_000450.1		NM_203282.1
NM_000590.1		NM_203288.1
NM_000593.5		PM_2131
NM_000727.2
NM_000754.2
NM_000810.2
NM_000849.1
NM_000861.2
NM_000880.2
NM_000930.2
NM_000961.3
NM_000963.1
NM_001001550.1
NM_001001660.1
NM_001001794.1
NM_001001974.1
NM_001002762.1
NM_001002913.1
NM_001003712.1
NM_001004419.1
NM_001005176.1
NM_001005373.1
NM_001005862
NM_001007097.1
NM_001007232.1
NM_001007258.1
NM_001007545.1
NM_001009880.1
NM_001009959.1
NM_001011538.1
NM_001014291.1
NM_001014831.1
NM_001015.2
NM_001022.3
NM_001024937.1
NM_001030002.1
NM_001070.1
NM_001079
NM_001105.2
NM_001167.2
NM_001203.1
NM_001225.2
NM_001258.1
NM_001261.2
NM_001312.2
NM_001315.1
NM_001321.1
NM_001325.1
NM_001361.1
NM_001412.2
NM_001449.2
NM_001459.2
NM_001482.1
NM_001487.1
NM_001500.1
NM_001564.1
NM_001612.3
NM_001623.3
NM_001633.1
NM_001786.2
NM_001799.2
NM_001871.2
NM_001888.2
NM_001892.2
NM_001906.1
NM_001912.2
NM_001945.1
NM_001959.2
NM_001982.1
NM_002012.1
NM_002076.2
NM_002093.2
NM_002133.1
NM_002135.3
NM_002147.2
NM_002211.2
NM_002305.2
NM_002402.1
NM_002452.3
NM_002498.1
NM_002613.3
NM_002628.3
NM_002647.1
NM_002721.3
NM_002752
NM_002759.1
NM_002796.1
NM_002827.2
NM_002923.1
NM_002927.3
NM_002945.2
NM_002986.1
NM_002987.2
NM_003068.2
NM_003089.4
NM_003115.2
NM_003130.1
NM_003157.1
NM_003177.3
NM_003215
NM_003334.2
NM_003338.2
NM_003357.2
NM_003437.2
NM_003584.1
NM_003605.3
NM_003636.1
NM_003668.2
NM_003692.1
NM_003724.1
NM_003795.1
NM_003868.1
NM_003992.1
NM_003993.2
NM_004032.2
NM_004044.4
NM_004060.2
NM_004071.1
NM_004073.2
NM_004092.2
NM_004103.2
NM_004113.3
NM_004114.2
NM_004196.2
NM_004202.1
NM_004221.2
NM_004291.1
NM_004302.3
NM_004329.1
NM_004332.1
NM_004382.2
NM_004444
NM_004451.3
NM_004469.2
NM_004502.2
NM_004503.2
NM_004517.1
NM_004527.2
NM_004577.3
NM_004699.1
NM_004701.2
NM_004722.2
NM_004725.2
NM_004829.1
[truncated: 285 more rows]

## Sheet: sTable7
sTable7: Enrichment analysis of 3 waves of auoantibody changes during aging
[truncated: 43 more rows]

[truncated: 4 more sheets: sTable8, sTable9, sTable10, sTable11]
